# Supplementary material for: Yuzurimine from of Daphniphyllum macropodum Miq
Source: Acta Crystallogr Sect E Struct Rep Online. 2010 Oct 31;66(Pt 11):o3013. doi: 10.1107/S1600536810041188 (PMC3009306; doi:10.1107/S1600536810041188)
Supplement: Supplementary file 1 [file e-66-o3013-sup1.cif]

##############################################################################
###                                                                        ###
###        Electronic paper (Acta Crystallographica Section E)             ###
###                                                                        ###
##############################################################################
#                                                                            #
# This CIF contains the data in a paper accepted for publication in Acta     #
# Crystallographica Section E. It conforms to the requirements of Notes      #
# for Authors for Section E, and has been peer reviewed under the auspices   #
# of the IUCr Commission on Journals.                                        #
#                                                                            #
# Full details of the Crystallographic Information File format               #
# are given in the paper "The Crystallographic Information File (CIF):       #
# a New Standard Archive File for Crystallography" by S. R. Hall, F. H.      #
# Allen and I. D. Brown [Acta Cryst. (1991), A47, 655-685].                  #
#                                                                            #
# The current version of the core CIF dictionary is obtainable from          #
# ftp://ftp.iucr.org/pub/cif_core.dic. The current version number is 2.4.    #
#                                                                            #
# Software is freely available for graphical display of the structure(s) in  #
# this CIF.  For information consult the CIF home page http://www.iucr.org/  #
# cif/home.html                                                              #
#                                                                            #
# This file may be used for bona fide research purposes within the           #
# scientific community so long as proper attribution is given to the journal # 
# article from which it was obtained.                                        #
#                                                                            #
##############################################################################
                                             
data_I
_audit_creation_method     SHELXL-97
_chemical_name_systematic
;
methyl <i>rel</i>-(3<i>R</i>,6<i>R</i>,10a<i>S</i>,11<i>S</i>,12a<i>S</i>)-
5-acetoxy-5a-acetoxymethyl-12b-hydroxy-3-methyl-
2,3,3a,5,5a,6,7,8,9,10,10a,11,12,12b-tetradecahydro-4<i>H</i>-1,6-
methanocyclopenta[1,8]azuleno[4,3-<i>a-g</i>]indole-11-carboxylate
;
_chemical_name_common     ?
_chemical_formula_moiety     'C27 H37 N O7'
_chemical_formula_sum     'C27 H37 N O7'
_chemical_formula_iupac     'C27 H37 N O7'
_chemical_formula_weight     487.58
_chemical_melting_point     ?
_symmetry_cell_setting     orthorhombic
_symmetry_space_group_name_H-M     'P 21 21 21'
_symmetry_space_group_name_Hall     'P 2ac 2ab'
loop_
    _symmetry_equiv_pos_as_xyz
    'x, y, z'
    'x+1/2, -y+1/2, -z'
    '-x, y+1/2, -z+1/2'
    '-x+1/2, -y, z+1/2'
_cell_length_a     9.5980(3)
_cell_length_b     9.7437(2)
_cell_length_c     26.0986(6)
_cell_angle_alpha     90.00
_cell_angle_beta     90.00
_cell_angle_gamma     90.00
_cell_volume     2440.74(11)
_cell_formula_units_Z     4
_cell_measurement_reflns_used     4404
_cell_measurement_theta_min     3.0
_cell_measurement_theta_max     27.0
_cell_measurement_temperature     294(2)
_exptl_crystal_description     block
_exptl_crystal_colour     colorless
_exptl_crystal_size_max     0.60
_exptl_crystal_size_mid     0.45
_exptl_crystal_size_min     0.20
_exptl_crystal_density_diffrn     1.327
_exptl_crystal_density_meas     ?
_exptl_crystal_density_method     'not measured'
_exptl_crystal_F_000     1048
_exptl_absorpt_coefficient_mu     0.095
_exptl_absorpt_correction_type     none
_exptl_absorpt_process_details     ?
_exptl_absorpt_correction_T_min     ?
_exptl_absorpt_correction_T_max     ?
_exptl_special_details
;
;
_diffrn_ambient_temperature     294(2)
_diffrn_radiation_type     MoK\a
_diffrn_radiation_wavelength     0.71073
_diffrn_radiation_source     'fine-focus sealed tube'
_diffrn_radiation_monochromator     graphite
_diffrn_measurement_device_type
                       'Oxford Xcalibur diffractometer with an Eos CCD detector'
_diffrn_measurement_method     '\w scans'
_diffrn_detector_area_resol_mean     ?
_diffrn_reflns_number     8335
_diffrn_reflns_av_R_equivalents     0.0185
_diffrn_reflns_av_sigmaI/netI     0.0286
_diffrn_reflns_theta_min     3.08
_diffrn_reflns_theta_max     26.37
_diffrn_reflns_theta_full     26.37
_diffrn_measured_fraction_theta_max     0.998
_diffrn_measured_fraction_theta_full     0.998
_diffrn_reflns_limit_h_min     -4
_diffrn_reflns_limit_h_max     11
_diffrn_reflns_limit_k_min     -12
_diffrn_reflns_limit_k_max     6
_diffrn_reflns_limit_l_min     -32
_diffrn_reflns_limit_l_max     25
_diffrn_standards_number     0
_diffrn_standards_interval_count     0
_diffrn_standards_interval_time     0
_diffrn_standards_decay_%     ?
_refine_special_details
;
Refinement of <i>F</i>^2^ against ALL reflections. The weighted <i>R</i>-factor
<i>wR</i> and goodness of fit <i>S</i> are based on <i>F</i>^2^, conventional
<i>R</i>-factors <i>R</i> are based on <i>F</i>, with <i>F</i> set to zero for
negative <i>F</i>^2^. The threshold expression of <i>F</i>^2^ >
\s(<i>F</i>^2^) is used only for calculating <i>R</i>-factors(gt) <i>etc</i>.
and is not relevant to the choice of reflections for refinement.
<i>R</i>-factors based on <i>F</i>^2^ are statistically about twice as large
as those based on <i>F</i>, and <i>R</i>- factors based on ALL data will be
even larger.
;
_reflns_number_total     2836
_reflns_number_gt     2236
_reflns_threshold_expression     >2sigma(I)
_refine_ls_structure_factor_coef     Fsqd
_refine_ls_matrix_type     full
_refine_ls_R_factor_all     0.0565
_refine_ls_R_factor_gt     0.0443
_refine_ls_wR_factor_gt     0.1144
_refine_ls_wR_factor_ref     0.1200
_refine_ls_goodness_of_fit_ref     1.042
_refine_ls_restrained_S_all     1.042
_refine_ls_number_reflns     2836
_refine_ls_number_parameters     317
_refine_ls_number_restraints     0
_refine_ls_hydrogen_treatment     constr
_refine_ls_weighting_scheme     calc
_refine_ls_weighting_details
                 'calc w=1/[\s^2^(Fo^2^)+(0.0793P)^2^] where P=(Fo^2^+2Fc^2^)/3'
_atom_sites_solution_hydrogens     geom
_atom_sites_solution_primary     direct
_atom_sites_solution_secondary     difmap
_refine_ls_shift/su_max     0.001
_refine_ls_shift/su_mean     0.000
_refine_diff_density_max     0.479
_refine_diff_density_min     -0.187
_refine_ls_extinction_method     none
_refine_ls_extinction_coef     ?
loop_
    _atom_type_symbol
    _atom_type_description
    _atom_type_scat_dispersion_real
    _atom_type_scat_dispersion_imag
    _atom_type_scat_source
    'C' 'C' 0.0033 0.0000
                         'International Tables Vol C Tables 4.2.6.8 and 6.1.1.4'
    'H' 'H' 0.0000 0.0000
                         'International Tables Vol C Tables 4.2.6.8 and 6.1.1.4'
    'O' 'O' 0.0106 0.0000
                         'International Tables Vol C Tables 4.2.6.8 and 6.1.1.4'
    'N' 'N' 0.0061 0.0000
                         'International Tables Vol C Tables 4.2.6.8 and 6.1.1.4'
_computing_data_collection
                            '<i>CrysAlis Pro CCD</i> (Oxford Diffraction, 2009)'
_computing_cell_refinement
                            '<i>CrysAlis Pro CCD</i> (Oxford Diffraction, 2009)'
_computing_data_reduction
                            '<i>CrysAlis Pro RED</i> (Oxford Diffraction, 2009)'
_computing_structure_solution     'SHELXTL (Sheldrick, 2008)'
_computing_structure_refinement     'SHELXTL (Sheldrick, 2008)'
_computing_molecular_graphics     'SHELXTL (Sheldrick, 2008)'
_computing_publication_material     'SHELXTL (Sheldrick, 2008)'
loop_
    _atom_site_type_symbol
    _atom_site_label
    _atom_site_fract_x
    _atom_site_fract_y
    _atom_site_fract_z
    _atom_site_U_iso_or_equiv
    _atom_site_adp_type
    _atom_site_calc_flag
    _atom_site_refinement_flags
    _atom_site_occupancy
    _atom_site_disorder_assembly
    _atom_site_disorder_group
    O O1 0.6702(2) 0.3147(2) 0.46602(7) 0.0382(5) Uani d . 1 . .
    H H1 0.7380 0.3170 0.4469 0.057 Uiso calc R 1 . .
    O O2 0.1503(2) 0.46110(19) 0.39329(7) 0.0362(5) Uani d . 1 . .
    O O3 -0.0227(3) 0.3209(3) 0.41677(10) 0.0737(8) Uani d . 1 . .
    O O4 0.1867(2) 0.2863(2) 0.31031(7) 0.0404(5) Uani d . 1 . .
    O O5 0.1503(4) 0.0913(3) 0.26965(11) 0.0921(11) Uani d . 1 . .
    O O6 0.3018(3) -0.1150(3) 0.40070(9) 0.0687(7) Uani d . 1 . .
    O O7 0.4426(3) -0.0900(3) 0.33499(9) 0.0768(9) Uani d . 1 . .
    N N1 0.6017(2) 0.4877(2) 0.41036(8) 0.0332(5) Uani d . 1 . .
    C C1 0.5508(3) 0.3699(3) 0.43982(9) 0.0295(6) Uani d . 1 . .
    C C2 0.4577(3) 0.4292(3) 0.48146(9) 0.0342(6) Uani d . 1 . .
    H H2 0.4451 0.3630 0.5094 0.041 Uiso calc R 1 . .
    C C3 0.3173(3) 0.4728(3) 0.45943(10) 0.0380(7) Uani d . 1 . .
    H H3B 0.2505 0.4779 0.4873 0.046 Uiso calc R 1 . .
    H H3A 0.3269 0.5645 0.4453 0.046 Uiso calc R 1 . .
    C C4 0.2579(3) 0.3794(3) 0.41792(9) 0.0314(6) Uani d . 1 . .
    H H4 0.2134 0.3006 0.4346 0.038 Uiso calc R 1 . .
    C C5 0.3605(3) 0.3247(2) 0.37656(9) 0.0273(5) Uani d . 1 . .
    C C6 0.4181(3) 0.4432(3) 0.34171(10) 0.0327(6) Uani d . 1 . .
    H H6 0.3356 0.4956 0.3313 0.039 Uiso calc R 1 . .
    C C12 0.4869(3) 0.3971(3) 0.29090(9) 0.0395(7) Uani d . 1 . .
    H H12B 0.4272 0.3283 0.2754 0.047 Uiso calc R 1 . .
    H H12A 0.4882 0.4755 0.2680 0.047 Uiso calc R 1 . .
    C C11 0.6344(3) 0.3386(4) 0.29319(10) 0.0462(8) Uani d . 1 . .
    H H11B 0.6622 0.3129 0.2588 0.055 Uiso calc R 1 . .
    H H11A 0.6969 0.4107 0.3045 0.055 Uiso calc R 1 . .
    C C10 0.6540(3) 0.2175(3) 0.32725(10) 0.0381(7) Uani d . 1 . .
    C C17 0.7564(4) 0.1055(4) 0.31502(12) 0.0595(10) Uani d . 1 . .
    H H17A 0.8510 0.1392 0.3185 0.071 Uiso calc R 1 . .
    H H17B 0.7433 0.0737 0.2801 0.071 Uiso calc R 1 . .
    C C16 0.7302(4) -0.0094(4) 0.35225(12) 0.0604(10) Uani d . 1 . .
    H H16A 0.8171 -0.0456 0.3655 0.073 Uiso calc R 1 . .
    H H16B 0.6784 -0.0832 0.3361 0.073 Uiso calc R 1 . .
    C C15 0.6441(3) 0.0580(3) 0.39524(11) 0.0411(7) Uani d . 1 . .
    H H15 0.7077 0.0796 0.4235 0.049 Uiso calc R 1 . .
    C C14 0.5100(3) -0.0001(3) 0.41841(11) 0.0389(7) Uani d . 1 . .
    H H14 0.5328 -0.0641 0.4461 0.047 Uiso calc R 1 . .
    C C13 0.4398(3) 0.1315(3) 0.44104(9) 0.0336(6) Uani d . 1 . .
    H H13A 0.4709 0.1465 0.4760 0.040 Uiso calc R 1 . .
    H H13B 0.3393 0.1213 0.4412 0.040 Uiso calc R 1 . .
    C C8 0.4837(3) 0.2571(2) 0.40589(9) 0.0268(6) Uani d . 1 . .
    C C9 0.5948(3) 0.1916(3) 0.37249(10) 0.0316(6) Uani d . 1 . .
    C C19 0.6329(4) 0.5914(3) 0.45071(11) 0.0467(8) Uani d . 1 . .
    H H19B 0.6076 0.6824 0.4388 0.056 Uiso calc R 1 . .
    H H19A 0.7316 0.5910 0.4586 0.056 Uiso calc R 1 . .
    C C18 0.5466(3) 0.5536(3) 0.49960(11) 0.0438(7) Uani d . 1 . .
    H H18 0.6119 0.5204 0.5256 0.053 Uiso calc R 1 . .
    C C7 0.5085(3) 0.5450(3) 0.37085(11) 0.0406(7) Uani d . 1 . .
    H H7B 0.5651 0.5943 0.3462 0.049 Uiso calc R 1 . .
    H H7A 0.4477 0.6114 0.3872 0.049 Uiso calc R 1 . .
    C C20 0.4694(5) 0.6767(4) 0.52205(14) 0.0678(11) Uani d . 1 . .
    H H20A 0.4126 0.6471 0.5502 0.102 Uiso calc R 1 . .
    H H20C 0.4114 0.7171 0.4962 0.102 Uiso calc R 1 . .
    H H20B 0.5357 0.7434 0.5339 0.102 Uiso calc R 1 . .
    C C21 0.0177(3) 0.4231(3) 0.39505(10) 0.0393(7) Uani d . 1 . .
    C C22 -0.0720(3) 0.5211(4) 0.36612(12) 0.0503(8) Uani d . 1 . .
    H H22B -0.1680 0.5048 0.3744 0.076 Uiso calc R 1 . .
    H H22C -0.0581 0.5082 0.3300 0.076 Uiso calc R 1 . .
    H H22A -0.0476 0.6134 0.3753 0.076 Uiso calc R 1 . .
    C C23 0.2849(3) 0.2182(3) 0.34440(10) 0.0339(6) Uani d . 1 . .
    H H23B 0.3518 0.1661 0.3244 0.041 Uiso calc R 1 . .
    H H23A 0.2354 0.1549 0.3666 0.041 Uiso calc R 1 . .
    C C24 0.1298(3) 0.2110(3) 0.27347(10) 0.0407(7) Uani d . 1 . .
    C C25 0.0380(4) 0.2931(4) 0.24032(11) 0.0509(8) Uani d . 1 . .
    H H25C -0.0115 0.2334 0.2174 0.076 Uiso calc R 1 . .
    H H25B 0.0930 0.3567 0.2208 0.076 Uiso calc R 1 . .
    H H25A -0.0273 0.3427 0.2611 0.076 Uiso calc R 1 . .
    C C26 0.4157(4) -0.0727(3) 0.37809(12) 0.0462(8) Uani d . 1 . .
    C C27 0.2020(5) -0.1746(4) 0.36432(14) 0.0790(12) Uani d . 1 . .
    H H27B 0.2100 -0.2728 0.3648 0.118 Uiso calc R 1 . .
    H H27C 0.2217 -0.1413 0.3305 0.118 Uiso calc R 1 . .
    H H27A 0.1091 -0.1487 0.3739 0.118 Uiso calc R 1 . .
loop_
    _atom_site_aniso_label
    _atom_site_aniso_U_11
    _atom_site_aniso_U_22
    _atom_site_aniso_U_33
    _atom_site_aniso_U_12
    _atom_site_aniso_U_13
    _atom_site_aniso_U_23
    O1 0.0288(10) 0.0501(11) 0.0357(9) -0.0001(11) -0.0087(8) 0.0011(9)
    O2 0.0214(9) 0.0407(10) 0.0465(11) 0.0010(9) -0.0012(8) 0.0061(9)
    O3 0.0356(13) 0.0947(19) 0.0909(18) -0.0145(15) -0.0098(13) 0.0483(17)
    O4 0.0387(11) 0.0407(10) 0.0417(10) 0.0026(11) -0.0183(9) -0.0028(9)
    O5 0.124(3) 0.0572(15) 0.0951(19) 0.020(2) -0.068(2) -0.0273(15)
    O6 0.0680(17) 0.0769(17) 0.0612(13) -0.0202(16) 0.0013(13) -0.0102(13)
    O7 0.087(2) 0.097(2) 0.0469(13) -0.0159(19) 0.0028(14) -0.0190(14)
    N1 0.0290(12) 0.0368(12) 0.0337(11) -0.0056(11) -0.0028(10) -0.0008(10)
    C1 0.0264(14) 0.0326(13) 0.0295(12) -0.0026(12) -0.0045(10) 0.0003(11)
    C2 0.0357(15) 0.0407(15) 0.0263(12) -0.0004(15) -0.0025(11) -0.0016(11)
    C3 0.0315(14) 0.0489(16) 0.0337(13) 0.0044(14) 0.0017(12) -0.0054(13)
    C4 0.0242(13) 0.0365(14) 0.0334(13) -0.0002(12) 0.0003(11) 0.0068(12)
    C5 0.0250(13) 0.0295(12) 0.0273(11) -0.0013(12) -0.0020(10) 0.0023(11)
    C6 0.0270(14) 0.0394(14) 0.0318(13) 0.0008(14) -0.0029(11) 0.0093(12)
    C12 0.0400(16) 0.0497(16) 0.0288(13) -0.0013(16) -0.0002(12) 0.0097(13)
    C11 0.0383(17) 0.067(2) 0.0333(14) 0.0026(18) 0.0104(13) 0.0074(14)
    C10 0.0314(15) 0.0524(16) 0.0305(12) 0.0035(16) 0.0028(12) -0.0027(13)
    C17 0.054(2) 0.078(2) 0.0459(16) 0.025(2) 0.0068(16) -0.0050(17)
    C16 0.057(2) 0.064(2) 0.0599(19) 0.024(2) 0.0079(18) -0.0019(18)
    C15 0.0401(17) 0.0439(15) 0.0392(14) 0.0125(16) -0.0056(13) 0.0039(13)
    C14 0.0404(17) 0.0360(14) 0.0404(15) 0.0080(15) -0.0078(13) 0.0043(13)
    C13 0.0374(16) 0.0346(13) 0.0287(12) -0.0016(13) -0.0036(11) 0.0043(12)
    C8 0.0260(13) 0.0311(12) 0.0235(12) -0.0009(12) -0.0037(10) 0.0013(10)
    C9 0.0275(13) 0.0361(13) 0.0313(13) 0.0042(13) -0.0051(11) -0.0010(12)
    C19 0.0461(19) 0.0435(15) 0.0506(16) -0.0104(16) -0.0060(15) -0.0084(14)
    C18 0.0455(18) 0.0479(17) 0.0381(14) -0.0005(16) -0.0063(14) -0.0115(14)
    C7 0.0438(17) 0.0350(14) 0.0429(15) -0.0026(15) -0.0021(14) 0.0063(13)
    C20 0.072(3) 0.062(2) 0.069(2) -0.002(2) 0.001(2) -0.0308(19)
    C21 0.0271(15) 0.0557(17) 0.0352(14) -0.0062(15) 0.0004(12) 0.0056(14)
    C22 0.0322(16) 0.066(2) 0.0526(18) 0.0039(17) -0.0034(14) 0.0042(17)
    C23 0.0349(15) 0.0344(13) 0.0326(12) 0.0024(14) -0.0091(12) 0.0024(12)
    C24 0.0372(16) 0.0472(16) 0.0377(14) -0.0017(16) -0.0084(13) -0.0042(14)
    C25 0.052(2) 0.0589(18) 0.0421(16) -0.0022(19) -0.0180(15) 0.0047(15)
    C26 0.060(2) 0.0328(14) 0.0455(18) 0.0046(16) 0.0151(16) 0.0020(14)
    C27 0.073(3) 0.075(3) 0.089(3) -0.017(2) -0.021(2) -0.022(2)
_geom_special_details
;
All e.s.d.'s (except the e.s.d. in the dihedral angle between two l.s. planes)
are estimated using the full covariance matrix. The cell e.s.d.'s are taken
into account individually in the estimation of e.s.d.'s in distances, angles
and torsion angles; correlations between e.s.d.'s in cell parameters are only
used when they are defined by crystal symmetry. An approximate (isotropic)
treatment of cell e.s.d.'s is used for estimating e.s.d.'s involving l.s.
planes.
;
loop_
    _geom_bond_atom_site_label_1
    _geom_bond_atom_site_label_2
    _geom_bond_site_symmetry_2
    _geom_bond_distance
    _geom_bond_publ_flag
    O1 C1 . 1.439(3) ?
    O1 H1 . 0.8200 ?
    O2 C21 . 1.327(4) ?
    O2 C4 . 1.454(3) ?
    O3 C21 . 1.209(4) ?
    O4 C24 . 1.327(3) ?
    O4 C23 . 1.456(3) ?
    O5 C24 . 1.187(4) ?
    O6 C26 . 1.309(4) ?
    O6 C27 . 1.468(4) ?
    O7 C26 . 1.166(4) ?
    N1 C1 . 1.465(4) ?
    N1 C7 . 1.475(4) ?
    N1 C19 . 1.490(4) ?
    C1 C2 . 1.521(4) ?
    C1 C8 . 1.552(4) ?
    C2 C3 . 1.526(4) ?
    C2 C18 . 1.556(4) ?
    C2 H2 . 0.9800 ?
    C3 C4 . 1.526(4) ?
    C3 H3B . 0.9700 ?
    C3 H3A . 0.9700 ?
    C4 C5 . 1.555(4) ?
    C4 H4 . 0.9800 ?
    C5 C23 . 1.520(4) ?
    C5 C8 . 1.555(3) ?
    C5 C6 . 1.570(3) ?
    C6 C7 . 1.522(4) ?
    C6 C12 . 1.548(4) ?
    C6 H6 . 0.9800 ?
    C12 C11 . 1.528(4) ?
    C12 H12B . 0.9700 ?
    C12 H12A . 0.9700 ?
    C11 C10 . 1.489(4) ?
    C11 H11B . 0.9700 ?
    C11 H11A . 0.9700 ?
    C10 C9 . 1.335(4) ?
    C10 C17 . 1.502(4) ?
    C17 C16 . 1.504(5) ?
    C17 H17A . 0.9700 ?
    C17 H17B . 0.9700 ?
    C16 C15 . 1.540(4) ?
    C16 H16A . 0.9700 ?
    C16 H16B . 0.9700 ?
    C15 C9 . 1.508(4) ?
    C15 C14 . 1.531(5) ?
    C15 H15 . 0.9800 ?
    C14 C26 . 1.558(5) ?
    C14 C13 . 1.564(4) ?
    C14 H14 . 0.9800 ?
    C13 C8 . 1.586(4) ?
    C13 H13A . 0.9700 ?
    C13 H13B . 0.9700 ?
    C8 C9 . 1.518(4) ?
    C19 C18 . 1.565(4) ?
    C19 H19B . 0.9700 ?
    C19 H19A . 0.9700 ?
    C18 C20 . 1.527(4) ?
    C18 H18 . 0.9800 ?
    C7 H7B . 0.9700 ?
    C7 H7A . 0.9700 ?
    C20 H20A . 0.9600 ?
    C20 H20C . 0.9600 ?
    C20 H20B . 0.9600 ?
    C21 C22 . 1.491(4) ?
    C22 H22B . 0.9600 ?
    C22 H22C . 0.9600 ?
    C22 H22A . 0.9600 ?
    C23 H23B . 0.9700 ?
    C23 H23A . 0.9700 ?
    C24 C25 . 1.471(4) ?
    C25 H25C . 0.9600 ?
    C25 H25B . 0.9600 ?
    C25 H25A . 0.9600 ?
    C27 H27B . 0.9600 ?
    C27 H27C . 0.9600 ?
    C27 H27A . 0.9600 ?
loop_
    _geom_angle_atom_site_label_1
    _geom_angle_atom_site_label_2
    _geom_angle_atom_site_label_3
    _geom_angle_site_symmetry_1
    _geom_angle_site_symmetry_3
    _geom_angle
    _geom_angle_publ_flag
    C1 O1 H1 . . 109.5 ?
    C21 O2 C4 . . 120.9(2) ?
    C24 O4 C23 . . 117.2(2) ?
    C26 O6 C27 . . 112.2(3) ?
    C1 N1 C7 . . 117.4(2) ?
    C1 N1 C19 . . 103.1(2) ?
    C7 N1 C19 . . 111.0(2) ?
    O1 C1 N1 . . 106.1(2) ?
    O1 C1 C2 . . 105.67(19) ?
    N1 C1 C2 . . 105.9(2) ?
    O1 C1 C8 . . 109.7(2) ?
    N1 C1 C8 . . 113.19(19) ?
    C2 C1 C8 . . 115.6(2) ?
    C1 C2 C3 . . 110.8(2) ?
    C1 C2 C18 . . 101.0(2) ?
    C3 C2 C18 . . 112.4(2) ?
    C1 C2 H2 . . 110.7 ?
    C3 C2 H2 . . 110.7 ?
    C18 C2 H2 . . 110.7 ?
    C4 C3 C2 . . 115.5(2) ?
    C4 C3 H3B . . 108.4 ?
    C2 C3 H3B . . 108.4 ?
    C4 C3 H3A . . 108.4 ?
    C2 C3 H3A . . 108.4 ?
    H3B C3 H3A . . 107.5 ?
    O2 C4 C3 . . 104.6(2) ?
    O2 C4 C5 . . 109.29(19) ?
    C3 C4 C5 . . 117.4(2) ?
    O2 C4 H4 . . 108.4 ?
    C3 C4 H4 . . 108.4 ?
    C5 C4 H4 . . 108.4 ?
    C23 C5 C8 . . 110.21(19) ?
    C23 C5 C4 . . 108.4(2) ?
    C8 C5 C4 . . 106.53(18) ?
    C23 C5 C6 . . 110.51(19) ?
    C8 C5 C6 . . 109.2(2) ?
    C4 C5 C6 . . 111.9(2) ?
    C7 C6 C12 . . 112.0(2) ?
    C7 C6 C5 . . 113.0(2) ?
    C12 C6 C5 . . 115.7(2) ?
    C7 C6 H6 . . 105.0 ?
    C12 C6 H6 . . 105.0 ?
    C5 C6 H6 . . 105.0 ?
    C11 C12 C6 . . 118.0(2) ?
    C11 C12 H12B . . 107.8 ?
    C6 C12 H12B . . 107.8 ?
    C11 C12 H12A . . 107.8 ?
    C6 C12 H12A . . 107.8 ?
    H12B C12 H12A . . 107.1 ?
    C10 C11 C12 . . 115.8(2) ?
    C10 C11 H11B . . 108.3 ?
    C12 C11 H11B . . 108.3 ?
    C10 C11 H11A . . 108.3 ?
    C12 C11 H11A . . 108.3 ?
    H11B C11 H11A . . 107.4 ?
    C9 C10 C11 . . 128.6(3) ?
    C9 C10 C17 . . 109.2(3) ?
    C11 C10 C17 . . 122.1(3) ?
    C10 C17 C16 . . 107.1(3) ?
    C10 C17 H17A . . 110.3 ?
    C16 C17 H17A . . 110.3 ?
    C10 C17 H17B . . 110.3 ?
    C16 C17 H17B . . 110.3 ?
    H17A C17 H17B . . 108.5 ?
    C17 C16 C15 . . 104.1(3) ?
    C17 C16 H16A . . 110.9 ?
    C15 C16 H16A . . 110.9 ?
    C17 C16 H16B . . 110.9 ?
    C15 C16 H16B . . 110.9 ?
    H16A C16 H16B . . 109.0 ?
    C9 C15 C14 . . 102.1(2) ?
    C9 C15 C16 . . 104.5(2) ?
    C14 C15 C16 . . 125.6(3) ?
    C9 C15 H15 . . 107.8 ?
    C14 C15 H15 . . 107.8 ?
    C16 C15 H15 . . 107.8 ?
    C15 C14 C26 . . 112.9(2) ?
    C15 C14 C13 . . 102.0(2) ?
    C26 C14 C13 . . 112.1(2) ?
    C15 C14 H14 . . 109.8 ?
    C26 C14 H14 . . 109.8 ?
    C13 C14 H14 . . 109.8 ?
    C14 C13 C8 . . 107.5(2) ?
    C14 C13 H13A . . 110.2 ?
    C8 C13 H13A . . 110.2 ?
    C14 C13 H13B . . 110.2 ?
    C8 C13 H13B . . 110.2 ?
    H13A C13 H13B . . 108.5 ?
    C9 C8 C1 . . 109.5(2) ?
    C9 C8 C5 . . 115.43(18) ?
    C1 C8 C5 . . 107.3(2) ?
    C9 C8 C13 . . 101.2(2) ?
    C1 C8 C13 . . 109.08(18) ?
    C5 C8 C13 . . 114.2(2) ?
    C10 C9 C15 . . 112.2(3) ?
    C10 C9 C8 . . 136.7(3) ?
    C15 C9 C8 . . 111.0(2) ?
    N1 C19 C18 . . 108.1(2) ?
    N1 C19 H19B . . 110.1 ?
    C18 C19 H19B . . 110.1 ?
    N1 C19 H19A . . 110.1 ?
    C18 C19 H19A . . 110.1 ?
    H19B C19 H19A . . 108.4 ?
    C20 C18 C2 . . 117.6(3) ?
    C20 C18 C19 . . 112.6(3) ?
    C2 C18 C19 . . 103.0(2) ?
    C20 C18 H18 . . 107.7 ?
    C2 C18 H18 . . 107.7 ?
    C19 C18 H18 . . 107.7 ?
    N1 C7 C6 . . 116.7(2) ?
    N1 C7 H7B . . 108.1 ?
    C6 C7 H7B . . 108.1 ?
    N1 C7 H7A . . 108.1 ?
    C6 C7 H7A . . 108.1 ?
    H7B C7 H7A . . 107.3 ?
    C18 C20 H20A . . 109.5 ?
    C18 C20 H20C . . 109.5 ?
    H20A C20 H20C . . 109.5 ?
    C18 C20 H20B . . 109.5 ?
    H20A C20 H20B . . 109.5 ?
    H20C C20 H20B . . 109.5 ?
    O3 C21 O2 . . 123.6(3) ?
    O3 C21 C22 . . 125.4(3) ?
    O2 C21 C22 . . 110.9(3) ?
    C21 C22 H22B . . 109.5 ?
    C21 C22 H22C . . 109.5 ?
    H22B C22 H22C . . 109.5 ?
    C21 C22 H22A . . 109.5 ?
    H22B C22 H22A . . 109.5 ?
    H22C C22 H22A . . 109.5 ?
    O4 C23 C5 . . 109.6(2) ?
    O4 C23 H23B . . 109.8 ?
    C5 C23 H23B . . 109.8 ?
    O4 C23 H23A . . 109.8 ?
    C5 C23 H23A . . 109.8 ?
    H23B C23 H23A . . 108.2 ?
    O5 C24 O4 . . 122.4(3) ?
    O5 C24 C25 . . 125.8(3) ?
    O4 C24 C25 . . 111.8(3) ?
    C24 C25 H25C . . 109.5 ?
    C24 C25 H25B . . 109.5 ?
    H25C C25 H25B . . 109.5 ?
    C24 C25 H25A . . 109.5 ?
    H25C C25 H25A . . 109.5 ?
    H25B C25 H25A . . 109.5 ?
    O7 C26 O6 . . 125.0(4) ?
    O7 C26 C14 . . 126.0(3) ?
    O6 C26 C14 . . 108.9(2) ?
    O6 C27 H27B . . 109.5 ?
    O6 C27 H27C . . 109.5 ?
    H27B C27 H27C . . 109.5 ?
    O6 C27 H27A . . 109.5 ?
    H27B C27 H27A . . 109.5 ?
    H27C C27 H27A . . 109.5 ?
loop_
    _geom_hbond_atom_site_label_D
    _geom_hbond_atom_site_label_H
    _geom_hbond_atom_site_label_A
    _geom_hbond_site_symmetry_A
    _geom_hbond_distance_DH
    _geom_hbond_distance_HA
    _geom_hbond_distance_DA
    _geom_hbond_angle_DHA
    O1 H1 O3 1_655 0.82 2.43 3.216(3) 161
    C22 H22B N1 1_455 0.96 2.41 3.354(4) 169
data_global
_journal_date_recd_electronic     2010-09-30
_journal_date_accepted     2010-10-13
_journal_name_full     'Acta Crystallographica, Section E'
_journal_year     2010
_journal_volume     66
_journal_issue     11
_journal_page_first     o3013
_journal_page_last     o3013
_journal_paper_category     QO
_journal_coeditor_code     XU5044
_publ_contact_author_name     'Xing-Jin He'
_publ_contact_author_address
;
_publ_contact_author_email 'xingjinhe@yahoo.com.cn'
_publ_contact_author_fax
_publ_contact_author_phone
_publ_contact_letter
Please consider this CIF for publication. I certify that this contibution is the
original work of those listed as authors; that it has not been published
before (in any language or medium) and is not being considered for publication
elsewhere; that all authors concur with and are aware of the submission; that
all workers involved in the study are listed as authors or given proper credit
in the acknowledgements; that I have obtained permission for and acknowledged
the source of any excerpts from other copyright works; and that to the best of
my knowledge the paper contains no statements which are libellous, unlawful or
in any way actionable. All coauthors have made significant scientific
contributions to the work reported, including the ideas and their execution,
and share responsibility and accountability for the results.
;
_publ_contact_author_email     'xingjinhe@yahoo.com.cn'
_publ_section_title
;
Yuzurimine from of <i>Daphniphyllum macropodum</i> Miq.
;
loop_
    _publ_author_name
    _publ_author_address
    'Cheng, Ying'
;
College of Science,
Sichuan University,
People's Republic of China and
Leshan Teachers College,
People's Republic of China
;
    'He, Xing-Jin'
;
College of Science,
Sichuan University,
People's Republic of China
;
