# Supplementary material for: Yuzurimine from of Daphniphyllum macropodum Miq
Source: Acta Crystallogr Sect E Struct Rep Online. 2010 Oct 31;66(Pt 11):o3013. doi: 10.1107/S1600536810041188 (PMC3009306; doi:10.1107/S1600536810041188)
Supplement: Supplementary file 2 [file e-66-o3013-Isup2.hkl]

#
# h,k,l, Fc-squared, Fo-squared, sigma(Fo-squared) and status flag
#
data_I
_shelx_title ' cy4 in p 21 21 21'
_shelx_refln_list_code          4
_shelx_F_calc_maximum      157.38
_exptl_crystal_F_000      1048.00
_reflns_d_resolution_high  0.8001
 
loop_
 _symmetry_equiv_pos_as_xyz
 'x, y, z'
 'x+1/2, -y+1/2, -z'
 '-x, y+1/2, -z+1/2'
 '-x+1/2, -y, z+1/2'
 
_cell_length_a     9.5980
_cell_length_b     9.7437
_cell_length_c    26.0986
_cell_angle_alpha  90.000
_cell_angle_beta   90.000
_cell_angle_gamma  90.000
 
_shelx_F_squared_multiplier     1.000
 
loop_
 _refln_index_h
 _refln_index_k
 _refln_index_l
 _refln_F_squared_calc
 _refln_F_squared_meas
 _refln_F_squared_sigma
 _refln_observed_status
   2   0   0     7062.53     6760.39     19.91 o
   4   0   0      367.46      300.57      9.39 o
   6   0   0     1840.48     2031.44     20.30 o
   8   0   0       18.96       24.76      8.68 o
  10   0   0      149.29      159.59     15.59 o
   2   1   0     9176.46     9829.38     46.34 o
   3   1   0     6855.23     6755.94     22.23 o
   4   1   0      972.66     1078.78     25.06 o
   5   1   0       83.66       73.73      5.38 o
   6   1   0      314.59      289.61      9.23 o
   7   1   0        1.73       -3.07      4.93 o
   8   1   0      100.14      102.93      8.41 o
   9   1   0      359.32      378.96     13.30 o
  10   1   0      250.48      269.50     12.93 o
  11   1   0       12.30        6.33      8.82 o
   0   2   0     3535.38     3261.88     13.71 o
   1   2   0       48.19       53.65      2.17 o
   2   2   0     1710.89     1714.58     22.46 o
   3   2   0     1696.37     2054.14     10.23 o
   4   2   0        4.27        3.17      5.67 o
   5   2   0      119.97      144.99      9.34 o
   6   2   0      587.95      483.17     11.01 o
   7   2   0      160.91      175.83      8.95 o
   8   2   0        4.51        1.72      6.84 o
   9   2   0       13.62       10.31     10.65 o
  10   2   0        2.86       11.89     11.77 o
  11   2   0        3.86        6.89     12.27 o
   1   3   0     4142.28     4141.25     20.25 o
   2   3   0        3.74        4.21      2.13 o
   3   3   0      964.55     1025.04     10.63 o
   4   3   0       34.45       24.43      6.79 o
   5   3   0      448.42      530.29     14.51 o
   6   3   0        3.87        4.06      7.93 o
   7   3   0      693.28      635.71     19.47 o
   8   3   0        1.66        1.76     10.67 o
   9   3   0       42.47       27.83     11.40 o
  10   3   0       29.28       24.19     13.79 o
  11   3   0        0.60       -1.08     11.04 o
   0   4   0      132.02       99.40      4.71 o
   1   4   0     2407.91     2398.63     12.86 o
   2   4   0        3.71        3.86      2.52 o
   3   4   0     1039.40     1032.54     21.76 o
   4   4   0      139.89      158.95      8.95 o
   5   4   0       40.94       42.72      8.50 o
   6   4   0      261.21      285.43     13.27 o
   7   4   0     2316.77     2265.32     32.75 o
   8   4   0       15.53       14.13      9.88 o
   9   4   0       16.07       18.20     11.06 o
  10   4   0      221.20      187.26     16.65 o
  11   4   0      140.33      120.24     16.73 o
   1   5   0      580.28      554.53      7.63 o
   2   5   0      515.22      456.82      8.48 o
   3   5   0      386.52      421.69     15.08 o
   4   5   0      135.10      159.76      9.44 o
   5   5   0      119.88      136.95     10.40 o
   6   5   0      469.02      468.82     16.29 o
   7   5   0      199.46      163.75     12.39 o
   8   5   0        6.83        7.60     10.03 o
   9   5   0       16.56       10.31      9.89 o
  10   5   0        1.19       -9.34     11.55 o
   0   6   0        4.72       15.16      3.89 o
   1   6   0      738.05      766.77      9.27 o
   2   6   0       81.20       85.04      5.49 o
   3   6   0       25.44       36.57      6.98 o
   4   6   0      156.53      135.13      7.45 o
   5   6   0     1086.64     1039.36     16.09 o
   6   6   0        0.01        2.94      8.92 o
   7   6   0       61.35       43.78      9.81 o
   8   6   0        1.46        1.72      9.59 o
   9   6   0        8.51       10.10     10.62 o
  10   6   0        3.11       -1.45     11.17 o
   1   7   0       42.82       49.73      4.25 o
   2   7   0      108.91      105.25      6.68 o
   3   7   0      553.73      498.64     19.18 o
   4   7   0       10.53       14.25      6.69 o
   5   7   0       11.72       22.97      6.74 o
   6   7   0      169.73      155.71      9.43 o
   7   7   0      183.21      198.96      9.97 o
   8   7   0        3.96        8.51      9.42 o
   9   7   0        9.50       20.40     10.85 o
   0   8   0      376.09      389.00      9.63 o
   1   8   0       22.26       24.35      4.64 o
   2   8   0       35.64       40.11      6.09 o
   3   8   0      349.01      323.89     10.86 o
   4   8   0      424.67      456.47     18.52 o
   5   8   0        0.02        2.32      6.85 o
   6   8   0       93.00      111.00      8.54 o
   7   8   0       51.14       39.07      7.64 o
   8   8   0        2.64        2.38     11.82 o
   9   8   0        0.00        4.74     13.43 o
   1   9   0        9.04        3.71      3.84 o
   2   9   0       70.10       83.80      6.91 o
   3   9   0      217.48      247.17     11.10 o
   4   9   0        4.90       -1.12     10.42 o
   5   9   0       60.95       73.09     13.57 o
   6   9   0       70.89       75.34     14.42 o
   7   9   0       29.46       32.36     11.88 o
   8   9   0        2.60        8.03     13.85 o
   0  10   0      124.84      112.61     13.35 o
   1  10   0        0.69       -0.37      7.57 o
   2  10   0      102.93       77.38     13.21 o
   3  10   0       77.83       94.01     13.38 o
   4  10   0        0.60        7.27     12.00 o
   5  10   0       18.19       23.23     13.25 o
   6  10   0        5.10        4.00     12.59 o
   1  11   0       39.97       47.39     12.11 o
   2  11   0       77.93       65.44     14.31 o
   3  11   0        2.98       14.76     13.29 o
   4  11   0       24.45       42.01     14.06 o
   5  11   0      164.62      181.35     17.48 o
   0  12   0       15.47        4.07     11.39 o
   1  12   0        1.83        5.25     13.03 o
   2  12   0       28.49       37.63     14.15 o
   2   0   1     1532.25     1497.00     10.07 o
   3   0   1       19.43       14.83      2.14 o
   4   0   1     2797.20     2808.16     13.28 o
   5   0   1      178.22      165.73      7.07 o
   6   0   1     2050.21     2125.90     28.73 o
   7   0   1       21.66       16.21      5.08 o
   8   0   1       85.20       81.21      7.99 o
   9   0   1      114.85       85.58      8.69 o
  10   0   1        0.06        1.71      8.46 o
  11   0   1        2.66        1.13      9.29 o
   1   1   1      526.19      491.20      4.25 o
   2   1   1        5.00        5.56      1.32 o
   3   1   1       97.43       76.02      2.25 o
   4   1   1       56.60       66.26      3.12 o
   5   1   1      111.87      114.65      4.37 o
   6   1   1      372.18      382.95      6.93 o
   7   1   1       90.41       94.97      4.96 o
   8   1   1       33.60       35.70      4.75 o
   9   1   1       26.21       27.01      5.96 o
  10   1   1       60.83       64.79      6.98 o
  11   1   1       32.51       42.95      6.57 o
   0   2   1     8660.75     8505.96     33.52 o
   1   2   1     8796.34     8605.87     21.35 o
   2   2   1     1752.22     1767.64     13.11 o
   3   2   1      762.47      803.65      5.00 o
   4   2   1     1026.36     1001.46     11.63 o
   5   2   1      318.32      295.37      6.74 o
   6   2   1      180.14      197.34      6.60 o
   7   2   1      250.92      265.57      8.05 o
   8   2   1      217.14      211.53      7.28 o
   9   2   1       71.74       63.27      6.03 o
  10   2   1      570.86      524.54     15.66 o
  11   2   1       23.31       31.05      9.30 o
   0   3   1      367.56      332.03      8.00 o
   1   3   1      374.99      309.12      4.57 o
   2   3   1       77.61       89.70      2.19 o
   3   3   1      685.95      728.66      5.80 o
   4   3   1       50.33       62.59      5.25 o
   5   3   1      255.22      245.97      9.65 o
   6   3   1      656.05      665.06     30.90 o
   7   3   1      254.71      243.72      9.91 o
   8   3   1       20.35       10.18      7.69 o
   9   3   1       32.57       37.78      8.43 o
  10   3   1      158.90      163.72     12.03 o
  11   3   1      114.45      107.69     10.42 o
   0   4   1      108.30      108.30      3.36 o
   1   4   1     3293.27     3250.40     12.88 o
   2   4   1      897.30     1081.24      6.22 o
   3   4   1     1275.73     1442.17      9.16 o
   4   4   1      102.77      105.55      5.79 o
   5   4   1      461.03      502.10     10.36 o
   6   4   1      362.30      352.20     10.07 o
   7   4   1      644.61      648.92     13.84 o
   8   4   1        7.44        5.03      7.07 o
   9   4   1      269.28      286.38     11.94 o
  10   4   1       37.52       45.22     12.43 o
  11   4   1       23.02       24.82     10.01 o
   0   5   1        9.84        5.60      4.02 o
   1   5   1      736.04      708.88      5.75 o
   2   5   1      435.06      424.87      5.83 o
   3   5   1      337.71      327.54      4.88 o
   4   5   1      409.00      393.26     11.04 o
   5   5   1        2.53       10.13      5.61 o
   6   5   1      304.71      322.41     10.36 o
   7   5   1      130.64      133.87     11.30 o
   8   5   1       17.73       18.59      6.93 o
   9   5   1       30.19       13.96      7.67 o
  10   5   1       55.36       61.49      9.11 o
   0   6   1       31.32       43.16      3.07 o
   1   6   1      133.04      136.96      3.46 o
   2   6   1       54.47       49.07      3.48 o
   3   6   1     1589.07     1619.06     11.95 o
   4   6   1       16.74       27.19      4.37 o
   5   6   1       53.51       58.14      5.87 o
   6   6   1       41.30       48.20     10.52 o
   7   6   1      270.20      277.94     10.11 o
   8   6   1      210.96      206.78      9.97 o
   9   6   1        4.25        5.13      7.10 o
  10   6   1        5.56        1.54      7.70 o
   0   7   1      215.77      215.21      5.04 o
   1   7   1       12.71        8.37      2.52 o
   2   7   1      429.90      374.01      6.60 o
   3   7   1      287.15      262.62      6.75 o
   4   7   1     1085.58     1083.44     17.40 o
   5   7   1       21.11       18.98      4.76 o
   6   7   1      433.50      432.92      8.89 o
   7   7   1        4.94       10.54      5.42 o
   8   7   1        5.06        5.88      6.61 o
   9   7   1       15.71       14.21      7.24 o
   0   8   1      129.47      111.52      4.53 o
   1   8   1       15.83       12.90      2.94 o
   2   8   1      406.46      404.03      7.40 o
   3   8   1      109.51      107.69      5.14 o
   4   8   1      604.51      662.64      9.68 o
   5   8   1      273.73      255.24      7.16 o
   6   8   1        3.79        8.10      4.80 o
   7   8   1       10.87       13.61      6.24 o
   8   8   1       47.37       49.34      7.15 o
   9   8   1       10.46        4.54      8.91 o
   0   9   1       56.90       61.97      4.39 o
   1   9   1       61.36       57.16      3.20 o
   2   9   1       18.37       19.67      4.14 o
   3   9   1        1.40        6.30      5.47 o
   4   9   1        5.57        9.71      5.68 o
   5   9   1      134.12      132.06     10.45 o
   6   9   1       58.77       63.05      8.99 o
   7   9   1       10.34        9.27      9.13 o
   8   9   1       38.43       44.76      9.77 o
   0  10   1       20.66       21.45      7.56 o
   1  10   1       15.89       19.27      4.48 o
   2  10   1       41.65       47.05      8.68 o
   3  10   1      166.11      174.89     11.40 o
   4  10   1       11.45       14.52      8.10 o
   5  10   1       34.60       36.14      8.24 o
   6  10   1        3.34       11.89      8.35 o
   0  11   1       29.74       27.87      8.37 o
   1  11   1       36.31       42.11      8.58 o
   2  11   1       43.88       46.18      9.21 o
   3  11   1      236.44      253.89     13.07 o
   4  11   1       15.47       22.88      8.48 o
   5  11   1       10.91       14.96      9.66 o
   0  12   1        1.91       -3.83      7.94 o
   1  12   1        8.60        9.72      9.10 o
   2  12   1       15.39       10.45      8.87 o
   2   0   2     4341.15     4771.39     15.65 o
   3   0   2     1215.31     1452.20      9.25 o
   4   0   2      836.32      851.15     21.90 o
   5   0   2        3.20       12.62      3.91 o
   6   0   2       35.97       58.21      5.27 o
   7   0   2      353.60      359.14      8.85 o
   8   0   2      153.31      130.73      7.56 o
   9   0   2       29.05       34.23      8.25 o
  10   0   2       49.22       33.24      8.10 o
  11   0   2        0.62        0.84      8.52 o
   1   1   2     2205.22     2073.35      8.31 o
   2   1   2     7891.91     7591.43     16.03 o
   3   1   2      817.33      786.07      4.07 o
   4   1   2      528.19      534.69      5.77 o
   5   1   2      486.08      531.43      6.49 o
   6   1   2      316.93      293.90      5.82 o
   7   1   2       18.87       17.10      4.09 o
   8   1   2      130.07      132.00      5.67 o
   9   1   2       13.20       10.61      5.06 o
  10   1   2       62.93       58.55      6.96 o
  11   1   2       23.21       24.82      5.90 o
   0   2   2     5462.67     5464.33     31.04 o
   1   2   2     6314.17     6208.35     16.75 o
   2   2   2     1624.27     1839.40      7.96 o
   3   2   2     1376.51     1331.69      6.25 o
   4   2   2      839.23      847.63      8.76 o
   5   2   2      468.82      517.75      8.39 o
   6   2   2      131.38      105.46      5.63 o
   7   2   2      346.54      338.69      8.92 o
   8   2   2        8.88        4.25      6.06 o
   9   2   2       64.55       61.67      6.00 o
  10   2   2       20.73       24.78      7.44 o
  11   2   2       86.21       97.57     18.62 o
   0   3   2     1627.73     1778.00     11.80 o
   1   3   2     3074.72     3121.39      7.42 o
   2   3   2      230.72      207.62      2.63 o
   3   3   2       17.90       18.43      2.09 o
   4   3   2      946.51      987.69     11.87 o
   5   3   2      351.05      333.38      8.76 o
   6   3   2      272.86      264.47     10.95 o
   7   3   2      896.91      964.16     16.11 o
   8   3   2      214.86      216.39     10.60 o
   9   3   2       86.45       99.49     13.65 o
  10   3   2       87.42      119.12     10.83 o
  11   3   2        9.44       10.00      8.84 o
   0   4   2       79.84       83.94      3.64 o
   1   4   2     1075.85     1094.67      8.91 o
   2   4   2      230.84      196.18      3.05 o
   3   4   2     1023.22     1127.58      9.18 o
   4   4   2      249.48      235.98      9.28 o
   5   4   2      426.09      399.28      9.40 o
   6   4   2      366.18      356.79     10.11 o
   7   4   2       97.82      103.16     14.60 o
   8   4   2      244.22      225.33     10.46 o
   9   4   2       68.38       66.23      8.69 o
  10   4   2      134.09      142.39     14.79 o
  11   4   2       12.36       16.57      7.94 o
   0   5   2      707.00      624.44     10.35 o
   1   5   2      442.67      443.22      5.07 o
   2   5   2      286.61      309.43      5.13 o
   3   5   2       49.85       54.66      2.93 o
   4   5   2      537.62      585.12      8.83 o
   5   5   2       22.33       28.51      5.74 o
   6   5   2      270.37      255.53     10.79 o
   7   5   2      149.83      146.86      8.67 o
   8   5   2      238.43      242.37     10.44 o
   9   5   2       21.51       15.15      7.60 o
  10   5   2        3.27        3.25     10.99 o
   0   6   2      596.12      679.13      7.25 o
   1   6   2      243.72      305.84      4.46 o
   2   6   2        8.72        8.14      3.01 o
   3   6   2      914.16      964.16     11.44 o
   4   6   2      959.87      917.33     10.01 o
   5   6   2     1104.30     1158.51     13.28 o
   6   6   2       78.69       79.88      7.09 o
   7   6   2        2.17        1.18      6.54 o
   8   6   2       44.79       56.20      7.77 o
   9   6   2       18.72       14.09      7.09 o
  10   6   2       15.65       14.92     12.11 o
   0   7   2       34.02       39.99      3.33 o
   1   7   2       34.27       28.43      2.88 o
   2   7   2      176.38      170.43      5.11 o
   3   7   2      785.92      713.49      8.83 o
   4   7   2      475.42      480.92      8.14 o
   5   7   2      363.07      351.48      7.78 o
   6   7   2      292.52      278.41      7.79 o
   7   7   2       94.77      101.55      7.21 o
   8   7   2        0.78        3.65      6.61 o
   9   7   2        2.87       -1.46      6.87 o
   0   8   2        5.75        0.75      3.32 o
   1   8   2       11.22       12.29      3.03 o
   2   8   2      250.10      249.95      6.05 o
   3   8   2      112.22      109.93      5.18 o
   4   8   2       33.88       42.96      4.88 o
   5   8   2       24.52       28.31      4.74 o
   6   8   2      118.73      108.58      7.48 o
   7   8   2       54.79       57.00      7.33 o
   8   8   2        1.47        4.94      6.35 o
   9   8   2       18.42       21.53     12.17 o
   0   9   2      118.32      140.41      5.32 o
   1   9   2      141.46      145.51      3.84 o
   2   9   2       38.89       41.09      5.74 o
   3   9   2      120.06      116.42      6.95 o
   4   9   2       21.75       28.91      5.89 o
   5   9   2        5.21       12.65      5.98 o
   6   9   2       57.68       60.79      9.62 o
   7   9   2       21.01       13.09      8.64 o
   8   9   2       15.30       18.33      9.92 o
   0  10   2      113.14      109.38      6.70 o
   1  10   2       49.51       57.01      4.30 o
   2  10   2      279.28      304.22     12.51 o
   3  10   2       79.52       82.80      9.45 o
   4  10   2       69.08       75.46     10.05 o
   5  10   2       10.95       16.45      9.24 o
   6  10   2        4.13        1.01      9.24 o
   0  11   2       23.14       35.35      8.08 o
   1  11   2        4.87        0.43      8.31 o
   2  11   2       19.77       23.99      8.22 o
   3  11   2       41.45       61.53      9.88 o
   4  11   2       78.30       90.59     10.49 o
   5  11   2       56.64       70.09     10.35 o
   0  12   2        7.76        6.24      7.92 o
   1  12   2       25.49       31.78      9.10 o
   1   0   3    22818.93    22267.30    106.79 o
   2   0   3       97.45      133.05      3.23 o
   3   0   3     4394.88     4694.89     20.69 o
   4   0   3     2955.22     2917.86     87.29 o
   5   0   3        3.58        1.47      3.87 o
   6   0   3      110.31      153.15      6.04 o
   7   0   3      181.78      178.25      7.16 o
   8   0   3      127.09      126.98      7.29 o
   9   0   3        3.02        4.26      7.66 o
  10   0   3       26.59       31.08      8.11 o
  11   0   3        0.02        1.18      8.21 o
   0   1   3     8645.96     8892.86     74.23 o
   1   1   3     6239.79     5993.96     16.36 o
   2   1   3     3138.28     3278.11     15.10 o
   3   1   3      616.37      661.91      4.52 o
   4   1   3      570.74      659.23      7.16 o
   5   1   3       69.84       76.79      4.23 o
   6   1   3      176.43      179.98      4.99 o
   7   1   3      475.29      479.50      7.72 o
   8   1   3      355.73      342.92      7.34 o
   9   1   3      370.85      398.72      8.54 o
  10   1   3        2.28        4.87      5.95 o
  11   1   3       51.86       47.46      7.80 o
   0   2   3     8118.55     8808.92     38.92 o
   1   2   3     4250.90     4187.13     13.80 o
   2   2   3     3137.39     3125.93      8.52 o
   3   2   3      741.47      770.60      4.93 o
   4   2   3     1773.66     1755.25     10.71 o
   5   2   3      290.97      251.61      9.35 o
   6   2   3       92.72      108.14      6.05 o
   7   2   3      130.67      134.79      8.75 o
   8   2   3       44.94       49.09      6.49 o
   9   2   3      100.42      100.09      6.50 o
  10   2   3      122.20      127.10      7.61 o
  11   2   3       52.33       57.40     10.30 o
   0   3   3     2457.84     2297.15     19.93 o
   1   3   3      304.52      321.17      2.56 o
   2   3   3      251.04      244.24      2.59 o
   3   3   3       68.26       94.16      3.05 o
   4   3   3       80.49       92.44      4.25 o
   5   3   3      139.03      127.32      6.46 o
   6   3   3      281.98      294.47     15.67 o
   7   3   3        2.44       10.64      7.57 o
   8   3   3      250.23      269.29     15.63 o
   9   3   3       47.00       32.61      8.21 o
  10   3   3      111.93      116.08     10.35 o
  11   3   3      124.12      132.89     10.25 o
   0   4   3      132.04      111.79      3.93 o
   1   4   3      984.81     1054.82      7.13 o
   2   4   3      355.25      326.17      3.41 o
   3   4   3     1409.34     1519.91      9.41 o
   4   4   3      438.85      473.00      7.75 o
   5   4   3      397.47      392.40     25.11 o
   6   4   3      319.83      303.70     11.73 o
   7   4   3      666.93      600.93     29.35 o
   8   4   3       82.85       83.23      8.20 o
   9   4   3      284.70      261.47     16.97 o
  10   4   3       15.13       16.51      8.88 o
  11   4   3      116.02      124.86      9.29 o
   0   5   3      403.26      362.34      8.30 o
   1   5   3      110.20      114.58      2.82 o
   2   5   3      928.22      874.22      7.64 o
   3   5   3      620.64      668.33      7.97 o
   4   5   3      128.75      144.67      5.55 o
   5   5   3      305.90      331.71      8.93 o
   6   5   3      438.99      370.10     24.15 o
   7   5   3      505.90      522.43     12.73 o
   8   5   3      108.77       90.57     13.66 o
   9   5   3        2.77        1.33     11.19 o
  10   5   3       24.86       30.73     12.32 o
   0   6   3       26.16       22.38      2.64 o
   1   6   3      182.00      182.19      3.66 o
   2   6   3      138.29      146.34      4.22 o
   3   6   3      215.35      219.35      4.35 o
   4   6   3      470.05      509.95      7.84 o
   5   6   3      499.69      442.94      8.95 o
   6   6   3      175.91      187.53      8.61 o
   7   6   3        5.80        6.88      6.30 o
   8   6   3      129.61      128.16     15.29 o
   9   6   3       15.71       14.00      7.18 o
  10   6   3        9.51        5.71     12.06 o
   0   7   3        0.78       -0.30      2.89 o
   1   7   3      399.85      398.03      6.92 o
   2   7   3      217.32      183.96      5.01 o
   3   7   3      191.89      191.26      5.89 o
   4   7   3      321.41      324.13      6.94 o
   5   7   3      232.64      236.47      6.75 o
   6   7   3      145.53      150.81      6.38 o
   7   7   3       42.46       34.76      5.74 o
   8   7   3        1.37        7.86      5.94 o
   9   7   3       16.42       19.15     10.84 o
   0   8   3       27.80       25.36      3.49 o
   1   8   3      108.33      105.53      3.91 o
   2   8   3       18.35       23.53      3.78 o
   3   8   3      226.39      239.64      6.18 o
   4   8   3       24.12       25.45      4.35 o
   5   8   3      149.13      148.76      7.76 o
   6   8   3       37.44       36.60      6.73 o
   7   8   3       17.22       23.65      6.48 o
   8   8   3       15.49       23.99      7.24 o
   0   9   3      167.72      166.48      7.44 o
   1   9   3      175.79      174.75      4.49 o
   2   9   3      142.91      132.85      7.17 o
   3   9   3      139.91      139.88      7.52 o
   4   9   3        0.34        8.44      5.84 o
   5   9   3        8.41       14.06      6.26 o
   6   9   3       40.59       43.27      6.91 o
   7   9   3       18.14       18.14      8.96 o
   8   9   3        1.39        7.85      9.68 o
   0  10   3        1.16        1.18      5.32 o
   1  10   3       30.38       31.27      4.78 o
   2  10   3       75.33       74.11      6.90 o
   3  10   3      157.63      164.12     10.79 o
   4  10   3       25.43       41.99      8.61 o
   5  10   3       15.35       25.13      8.71 o
   6  10   3        1.78        2.54      8.14 o
   0  11   3        2.08       -4.74      7.63 o
   1  11   3        6.20        6.81      8.19 o
   2  11   3        4.98        7.19      8.08 o
   3  11   3       79.06       92.75     10.01 o
   4  11   3       10.69       34.87      9.65 o
   5  11   3       12.21       15.40      9.26 o
   0  12   3       11.13        8.17      8.18 o
   1  12   3        1.24        1.58      8.35 o
   0   0   4    24768.36    22255.61    161.22 o
   1   0   4       19.82       14.51      1.49 o
   2   0   4      636.83      614.59      4.73 o
   3   0   4     4413.83     4110.77     16.31 o
   4   0   4       12.22       -0.21      4.13 o
   5   0   4       20.34       25.34      4.39 o
   6   0   4      205.68      168.52      6.10 o
   7   0   4      138.55      137.11      6.90 o
   8   0   4      201.00      177.47      7.82 o
   9   0   4       93.98       86.57      7.52 o
  10   0   4      138.19      126.81     10.80 o
  11   0   4      126.38      111.07     10.91 o
   0   1   4     7379.93     6676.21     16.95 o
   1   1   4     1555.37     1578.81      4.69 o
   2   1   4     4072.23     4214.64     20.17 o
   3   1   4      150.34      146.09      2.64 o
   4   1   4      954.29     1005.76     10.71 o
   5   1   4     2139.89     2353.81     14.01 o
   6   1   4       84.80       84.64      4.15 o
   7   1   4      183.89      204.94      5.84 o
   8   1   4      121.97      119.61      5.66 o
   9   1   4      538.18      533.44      9.42 o
  10   1   4      214.64      215.10      8.25 o
  11   1   4       57.07       59.97      8.55 o
   0   2   4     6321.09     6042.87     30.48 o
   1   2   4     2603.99     2457.69      9.92 o
   2   2   4     1023.66      862.24      7.73 o
   3   2   4     3275.20     3484.66      9.38 o
   4   2   4     2797.90     3064.63     14.32 o
   5   2   4      366.70      401.17      8.91 o
   6   2   4        3.67        5.93      6.37 o
   7   2   4      925.10      906.18     18.60 o
   8   2   4       78.95       95.70      7.53 o
   9   2   4       33.17       30.99      5.89 o
  10   2   4      129.75      135.03      7.32 o
  11   2   4       10.77        8.31      7.45 o
   0   3   4      743.33      700.33      5.72 o
   1   3   4       21.82       31.65      1.46 o
   2   3   4     4720.17     4724.64     20.80 o
   3   3   4      808.84      793.43     13.12 o
   4   3   4      838.55      916.42      9.16 o
   5   3   4      717.30      730.85     11.71 o
   6   3   4      593.78      512.17     11.57 o
   7   3   4      445.45      481.23     18.45 o
   8   3   4      375.19      335.65     17.35 o
   9   3   4       75.41       97.87      9.42 o
  10   3   4      134.56      111.96     11.71 o
  11   3   4      107.67      108.48      8.88 o
   0   4   4     1270.65     1402.80     21.42 o
   1   4   4      410.52      423.43      6.99 o
   2   4   4      417.32      376.60      4.47 o
   3   4   4      927.68     1023.45     10.93 o
   4   4   4      289.99      231.22      5.27 o
   5   4   4      541.39      505.85     10.37 o
   6   4   4      113.03      101.27      7.29 o
   7   4   4     1260.67     1274.13     18.40 o
   8   4   4       79.73       73.04     12.69 o
   9   4   4       51.58       59.27     13.17 o
  10   4   4       34.47       22.38      8.88 o
  11   4   4       47.90       49.09     10.64 o
   0   5   4       27.73       33.81      4.96 o
   1   5   4       60.13       62.61      2.34 o
   2   5   4     1657.19     1716.23      8.90 o
   3   5   4       70.55       83.50      3.01 o
   4   5   4      123.11      128.23      4.63 o
   5   5   4      260.59      270.64      8.41 o
   6   5   4       80.00       60.82      6.92 o
   7   5   4      106.50      100.32     15.30 o
   8   5   4      256.92      250.42     15.72 o
   9   5   4       55.60       49.29     11.93 o
  10   5   4       27.65       22.44     12.56 o
   0   6   4       64.10       70.83      3.12 o
   1   6   4       90.79      107.55      3.04 o
   2   6   4       55.40       46.33      3.27 o
   3   6   4      721.76      681.48     10.37 o
   4   6   4      157.39      151.15      5.35 o
   5   6   4      334.02      345.49      8.16 o
   6   6   4      502.43      482.89     10.00 o
   7   6   4      206.89      214.55      9.66 o
   8   6   4       16.98       14.81      7.21 o
   9   6   4       28.69       34.83     12.58 o
  10   6   4        8.53       11.98     12.31 o
   0   7   4      186.77      210.59      4.84 o
   1   7   4      124.47      115.21      3.54 o
   2   7   4      155.94      148.36      4.68 o
   3   7   4      337.52      324.50      6.24 o
   4   7   4       17.86       21.43      4.21 o
   5   7   4      361.96      362.81      7.58 o
   6   7   4      142.76      158.03      6.42 o
   7   7   4        8.86       12.86      5.36 o
   8   7   4       52.20       48.88      9.05 o
   9   7   4        4.41        8.84     11.50 o
   0   8   4        5.86        5.31      3.25 o
   1   8   4      305.41      282.38      6.62 o
   2   8   4        1.33        1.58      3.57 o
   3   8   4       44.01       49.48      4.36 o
   4   8   4      184.54      153.77      7.51 o
   5   8   4       13.99       13.54      5.93 o
   6   8   4        3.23        3.68      6.13 o
   7   8   4        8.76        8.98      6.57 o
   8   8   4       46.38       57.33      7.55 o
   0   9   4       57.68       61.75      6.00 o
   1   9   4      164.23      159.98      5.24 o
   2   9   4       81.86       78.75      6.48 o
   3   9   4      128.36      141.18      7.75 o
   4   9   4      130.94      145.85      8.34 o
   5   9   4       41.11       49.61      6.85 o
   6   9   4      149.53      145.17      8.80 o
   7   9   4        8.65        8.53      6.22 o
   0  10   4       30.58       28.85      5.77 o
   1  10   4       28.58       26.86      4.91 o
   2  10   4       18.63       20.66      5.96 o
   3  10   4       45.94       42.30      6.27 o
   4  10   4      140.66      159.33     11.22 o
   5  10   4       31.49       38.81      8.69 o
   6  10   4      130.93      150.92     11.53 o
   0  11   4        4.92        4.86      7.75 o
   1  11   4        5.87        3.64      7.37 o
   2  11   4        6.67        1.22      7.48 o
   3  11   4       40.22       44.89      9.32 o
   4  11   4       45.92       56.91     10.37 o
   0  12   4        0.77       -5.33      8.69 o
   1  12   4        4.67        1.13      8.75 o
   1   0   5      495.31      398.08      4.10 o
   2   0   5      442.66      503.60      4.41 o
   3   0   5      657.43      709.82      9.92 o
   4   0   5     2486.49     2339.77     17.41 o
   5   0   5      452.40      498.47     10.05 o
   6   0   5       14.32       11.80      4.47 o
   7   0   5       14.91       12.90      5.11 o
   8   0   5        0.94       -1.30      5.87 o
   9   0   5      268.13      233.63      9.74 o
  10   0   5        7.32        8.40      8.10 o
  11   0   5       10.04        6.77      9.15 o
   0   1   5      623.88      630.14      4.23 o
   1   1   5    17208.30    17037.46     62.54 o
   2   1   5     8955.58     9252.20     54.45 o
   3   1   5     1271.85     1167.65      6.47 o
   4   1   5     1449.92     1656.17     10.70 o
   5   1   5      791.53      815.36      7.82 o
   6   1   5      191.04      198.64      5.20 o
   7   1   5      363.12      347.68      8.46 o
   8   1   5      284.78      258.75      6.33 o
   9   1   5      100.20      102.97      6.97 o
  10   1   5       41.09       50.33      6.75 o
  11   1   5       15.85       16.98      6.98 o
   0   2   5      116.80      156.84      4.56 o
   1   2   5     5978.29     6035.60     20.50 o
   2   2   5     5314.26     5360.75     17.18 o
   3   2   5       32.86       40.52      2.27 o
   4   2   5     2752.85     2888.93     17.30 o
   5   2   5     1944.28     2114.76     16.07 o
   6   2   5      123.73      129.02      6.40 o
   7   2   5      148.02      150.84      7.09 o
   8   2   5      711.96      658.40     12.17 o
   9   2   5       30.08       19.63      7.11 o
  10   2   5       94.27       82.91      6.90 o
  11   2   5       32.10       22.96      7.70 o
   0   3   5      194.09      258.29      5.37 o
   1   3   5     1692.17     1684.02      6.56 o
   2   3   5     3012.11     3326.16     25.47 o
   3   3   5      445.39      481.44      5.26 o
   4   3   5     1116.42     1150.04     18.42 o
   5   3   5      112.35      144.74     11.61 o
   6   3   5       77.23       91.71     11.26 o
   7   3   5       16.39       22.59     11.80 o
   8   3   5      315.69      330.80     17.78 o
   9   3   5      100.63      104.64      8.86 o
  10   3   5      151.46      160.10     11.16 o
  11   3   5       29.05       23.78      7.54 o
   0   4   5     4054.23     4391.90     22.33 o
   1   4   5       37.62       39.09      1.94 o
   2   4   5      441.36      538.20      4.90 o
   3   4   5      316.48      341.33      6.01 o
   4   4   5      342.56      376.41      6.25 o
   5   4   5      261.77      258.70      8.19 o
   6   4   5      186.11      176.32      8.40 o
   7   4   5       82.21       82.15     13.12 o
   8   4   5       89.28      108.40     13.70 o
   9   4   5        7.05        7.31     11.84 o
  10   4   5        0.14        2.05      8.39 o
  11   4   5      129.61      137.37     11.33 o
   0   5   5      149.48      168.80      4.70 o
   1   5   5       72.08       71.86      1.87 o
   2   5   5      651.71      664.00      6.99 o
   3   5   5      399.98      405.64      6.71 o
   4   5   5      189.09      167.32      4.38 o
   5   5   5      258.26      306.69      8.77 o
   6   5   5      279.07      252.05      9.29 o
   7   5   5       85.84      118.04     12.74 o
   8   5   5       51.93       49.20     11.92 o
   9   5   5       88.98       81.04     12.74 o
  10   5   5        7.49        6.61     12.20 o
   0   6   5      620.03      566.39      9.33 o
   1   6   5      174.95      196.84      3.41 o
   2   6   5       98.78       95.20      3.03 o
   3   6   5      518.58      538.11      6.90 o
   4   6   5       12.64       10.16      2.66 o
   5   6   5       34.99       32.95      5.11 o
   6   6   5      104.11       82.77      6.10 o
   7   6   5       98.24       83.67      7.62 o
   8   6   5      153.68      168.94     14.69 o
   9   6   5       87.83       95.82     14.33 o
  10   6   5       18.53       20.89     12.89 o
   0   7   5      366.76      386.29      5.77 o
   1   7   5      602.45      616.40      7.09 o
   2   7   5      161.02      155.56      4.99 o
   3   7   5       87.20       79.65      4.13 o
   4   7   5      167.79      160.19      5.34 o
   5   7   5      266.96      288.87      6.93 o
   6   7   5       98.47       96.29      5.60 o
   7   7   5        1.37       -2.72      7.30 o
   8   7   5       24.62       22.76      8.55 o
   9   7   5       44.19       41.40      9.71 o
   0   8   5      122.91      107.43      4.22 o
   1   8   5      710.34      662.03      9.77 o
   2   8   5       61.83       56.30      6.08 o
   3   8   5      162.09      155.19      7.53 o
   4   8   5       61.59       66.49      6.69 o
   5   8   5      172.14      176.28      8.16 o
   6   8   5       43.86       48.44      7.11 o
   7   8   5       38.40       45.08      7.73 o
   8   8   5        3.05        0.90      7.26 o
   0   9   5      188.29      169.04      7.64 o
   1   9   5      133.87      123.37      5.03 o
   2   9   5       35.42       38.81      6.18 o
   3   9   5      224.25      226.69      8.70 o
   4   9   5       93.87      100.95      7.53 o
   5   9   5       42.34       49.88      7.29 o
   6   9   5        0.46        0.88      6.57 o
   7   9   5       15.06       17.15      6.93 o
   0  10   5      148.00      142.14      7.61 o
   1  10   5       41.35       38.43      5.25 o
   2  10   5       19.43       16.93      6.27 o
   3  10   5       43.11       41.64      6.61 o
   4  10   5      138.66      134.85      8.22 o
   5  10   5       53.34       64.08      9.88 o
   6  10   5       22.11       45.78     10.28 o
   0  11   5       11.49       10.81      7.59 o
   1  11   5       30.72       31.28      8.53 o
   2  11   5       10.53        7.68      6.18 o
   3  11   5       69.78       79.87      9.38 o
   4  11   5      106.08      120.83     10.76 o
   0  12   5        9.93       13.18      8.49 o
   0   0   6     1678.26     2079.68     17.68 o
   1   0   6     2246.20     2004.74     11.95 o
   2   0   6     2752.51     2996.69     25.91 o
   3   0   6      144.12      136.60      4.14 o
   4   0   6       10.86        9.14      4.49 o
   5   0   6      230.39      227.60      7.70 o
   6   0   6      800.29      732.18     10.59 o
   7   0   6       16.62       19.89      4.95 o
   8   0   6      841.53      807.78     19.42 o
   9   0   6      297.55      283.97     10.29 o
  10   0   6        5.72       11.96      6.83 o
  11   0   6       16.50        9.47      8.70 o
   0   1   6      690.27      609.47     10.09 o
   1   1   6     2184.50     2237.41      9.61 o
   2   1   6     2727.44     2799.90     21.08 o
   3   1   6     2399.85     2668.63      9.59 o
   4   1   6      139.23      130.88      4.24 o
   5   1   6      281.23      319.24      6.27 o
   6   1   6       19.68        9.80      4.21 o
   7   1   6      102.12      113.07      5.93 o
   8   1   6      276.95      264.09      7.20 o
   9   1   6      356.33      346.25      8.30 o
  10   1   6       17.55       22.09      6.12 o
  11   1   6        5.60       10.87      6.24 o
   0   2   6       83.19       89.06      2.47 o
   1   2   6     2833.31     2702.82      8.59 o
   2   2   6     3881.95     3992.31     13.19 o
   3   2   6     1641.97     1887.97     10.46 o
   4   2   6     1282.58     1347.56      9.93 o
   5   2   6      135.09      131.43      6.02 o
   6   2   6      487.21      422.75      9.16 o
   7   2   6      224.41      226.11      6.83 o
   8   2   6       54.32       53.96      6.70 o
   9   2   6       43.46       45.32      6.92 o
  10   2   6      116.83      122.01      7.38 o
  11   2   6        1.16        3.41      6.14 o
   0   3   6     2777.34     2532.13     14.28 o
   1   3   6     2980.55     3028.27     13.09 o
   2   3   6     3001.32     3654.56     18.90 o
   3   3   6     1141.70     1211.08      9.46 o
   4   3   6      181.39      130.50      5.87 o
   5   3   6      777.59      867.05     20.29 o
   6   3   6       89.70       79.40     12.34 o
   7   3   6      621.88      607.52     20.59 o
   8   3   6      310.47      265.13     11.06 o
   9   3   6      116.13       98.19      9.11 o
  10   3   6       63.13       65.52      9.19 o
  11   3   6        9.84       17.45      7.06 o
   0   4   6      425.78      439.11      6.33 o
   1   4   6     2874.84     2895.02     10.52 o
   2   4   6     4067.12     4268.30     28.79 o
   3   4   6      887.47      864.28     11.10 o
   4   4   6      434.64      424.98     17.43 o
   5   4   6        3.59        7.93      9.33 o
   6   4   6       76.70       76.38     11.61 o
   7   4   6        2.88        4.14     12.29 o
   8   4   6      341.28      329.83     18.13 o
   9   4   6        8.79       10.12     12.10 o
  10   4   6       75.61       66.51      9.43 o
  11   4   6        6.46        5.11      8.89 o
   0   5   6        2.70        1.49      0.91 o
   1   5   6       22.90       30.50      2.10 o
   2   5   6     1998.53     2164.54     16.75 o
   3   5   6       82.55       68.86      2.76 o
   4   5   6      242.09      277.24      5.08 o
   5   5   6       87.93       81.97      5.27 o
   6   5   6        4.11       -3.86     10.49 o
   7   5   6      104.65       84.31     12.40 o
   8   5   6       98.60       76.65     12.83 o
   9   5   6       30.86       46.00     12.19 o
  10   5   6       56.65       48.01     12.83 o
   0   6   6      107.86      124.20      6.49 o
   1   6   6       19.26       16.83      1.45 o
   2   6   6      461.63      394.85      6.12 o
   3   6   6        3.97        6.44      2.73 o
   4   6   6        6.69        2.45      2.42 o
   5   6   6      311.59      297.84      7.58 o
   6   6   6      145.34      131.61      6.57 o
   7   6   6      126.00      115.99     13.65 o
   8   6   6       25.45       37.21     11.72 o
   9   6   6       78.24       84.03     14.60 o
  10   6   6        1.56        5.87     12.89 o
   0   7   6       95.80       85.10      3.28 o
   1   7   6        0.57        3.25      1.65 o
   2   7   6       96.41       84.65      3.05 o
   3   7   6       95.10       90.77      3.83 o
   4   7   6       79.19       72.85      4.23 o
   5   7   6      282.57      273.93      6.70 o
   6   7   6       57.35       54.79      8.65 o
   7   7   6      113.19      112.85     12.57 o
   8   7   6       61.85       69.15     11.18 o
   9   7   6        4.75        7.51      8.96 o
   0   8   6      656.80      622.38     10.03 o
   1   8   6       78.80       86.72      5.06 o
   2   8   6      169.84      175.48      7.71 o
   3   8   6      390.59      404.94     10.15 o
   4   8   6       99.00      107.31      7.25 o
   5   8   6       45.76       33.06      6.40 o
   6   8   6       89.68       90.58      7.62 o
   7   8   6        1.93        0.77      6.74 o
   8   8   6       47.36       57.83      7.90 o
   0   9   6       17.59        9.59      5.67 o
   1   9   6      148.73      154.55      5.40 o
   2   9   6       19.16       11.32      5.92 o
   3   9   6      191.66      203.38      8.38 o
   4   9   6       76.30       76.03      7.06 o
   5   9   6      189.64      181.11      9.05 o
   6   9   6       44.62       50.67      7.20 o
   7   9   6        3.58        2.25      7.00 o
   0  10   6       11.23       10.04      5.79 o
   1  10   6       98.41       85.87      5.94 o
   2  10   6      111.61      109.65      7.60 o
   3  10   6       25.24       27.96      6.52 o
   4  10   6       36.22       33.35      6.53 o
   5  10   6       18.26       19.57      7.08 o
   6  10   6       92.37      105.94     13.05 o
   0  11   6       48.76       41.55      6.43 o
   1  11   6       14.75       15.36      6.03 o
   2  11   6       12.78       10.25      6.07 o
   3  11   6        9.64        3.52      8.02 o
   4  11   6        1.86        5.88      8.98 o
   1   0   7     5192.97     5084.83     19.42 o
   2   0   7     5749.30     5315.44     16.45 o
   3   0   7      617.38      711.09      6.94 o
   4   0   7       88.84       71.43      5.09 o
   5   0   7      161.79      194.68     10.00 o
   6   0   7      840.61      790.84     13.38 o
   7   0   7      112.48      106.65      6.37 o
   8   0   7       30.05       30.35      6.35 o
   9   0   7      637.81      645.45     13.27 o
  10   0   7        6.29        6.78      6.73 o
  11   0   7       65.92       69.54     14.11 o
   0   1   7    11705.24    10713.78     39.68 o
   1   1   7       91.13      108.97      2.00 o
   2   1   7      969.90      969.16      7.14 o
   3   1   7     1901.75     1939.94     13.12 o
   4   1   7      798.43      996.22     14.94 o
   5   1   7     1025.23     1004.40      9.71 o
   6   1   7      114.85      119.28      5.38 o
   7   1   7       48.23       60.88      5.27 o
   8   1   7       24.96       25.55      4.88 o
   9   1   7      514.30      492.86      9.36 o
  10   1   7       14.24       17.90      5.88 o
  11   1   7       55.96       53.02      6.75 o
   0   2   7       97.46       97.55      1.93 o
   1   2   7     1038.94      976.50      5.58 o
   2   2   7     1183.29     1208.83      7.04 o
   3   2   7     8195.71     8583.05     37.62 o
   4   2   7     1696.05     1746.18     19.80 o
   5   2   7      188.43      213.40      9.44 o
   6   2   7       38.15       42.71      4.61 o
   7   2   7      137.10      162.42      6.38 o
   8   2   7      264.12      227.88      7.71 o
   9   2   7       34.49       25.04      6.69 o
  10   2   7       61.13       62.10      6.77 o
  11   2   7       12.55        9.25      6.31 o
   0   3   7     4603.40     4795.46     29.22 o
   1   3   7      184.46      224.89      2.74 o
   2   3   7     7176.68     7902.89     13.25 o
   3   3   7      974.29     1160.85      8.02 o
   4   3   7      303.97      340.21      6.56 o
   5   3   7      129.19      136.42      8.68 o
   6   3   7      103.72       96.82     12.83 o
   7   3   7      139.97      139.53     14.39 o
   8   3   7       32.41       25.03      7.46 o
   9   3   7       21.25       28.35      8.17 o
  10   3   7       26.62       42.34      9.32 o
  11   3   7        5.58        4.29      7.84 o
   0   4   7        3.97        1.34      3.52 o
   1   4   7      823.84      815.03      7.98 o
   2   4   7      781.02      776.99      8.98 o
   3   4   7     1319.01     1406.34     10.96 o
   4   4   7      111.62      112.12      5.06 o
   5   4   7      431.48      372.96     15.68 o
   6   4   7       37.10       53.08     12.29 o
   7   4   7       60.81       66.64     13.78 o
   8   4   7      125.13      113.42     14.54 o
   9   4   7      126.53      109.33      9.93 o
  10   4   7       13.93       16.29      8.35 o
  11   4   7       22.84       25.80      9.47 o
   0   5   7        0.06       -0.35      3.68 o
   1   5   7      354.39      344.10      4.09 o
   2   5   7       17.50       21.87      3.03 o
   3   5   7      233.62      189.64      5.48 o
   4   5   7      124.69      127.67      4.93 o
   5   5   7      442.00      451.23     24.20 o
   6   5   7      190.95      198.36     14.67 o
   7   5   7      290.30      266.49     16.10 o
   8   5   7       23.11       28.85     11.47 o
   9   5   7       45.12       48.72     13.57 o
  10   5   7       46.20       57.02      9.38 o
   0   6   7      275.75      251.10     10.84 o
   1   6   7      335.33      332.58      4.37 o
   2   6   7      357.73      353.45      5.92 o
   3   6   7      232.88      221.14      7.20 o
   4   6   7       14.95       19.90      5.11 o
   5   6   7      108.85      147.51     15.74 o
   6   6   7       66.83       51.85      8.26 o
   7   6   7      145.68      121.16     14.14 o
   8   6   7       85.87       87.23     13.88 o
   9   6   7       49.30       62.16     13.96 o
  10   6   7       30.51       31.87     13.57 o
   0   7   7        0.97        1.53      1.23 o
   1   7   7        7.18       10.03      2.42 o
   2   7   7       36.54       30.73      5.10 o
   3   7   7       31.14       29.71      2.83 o
   4   7   7      498.09      488.45     10.65 o
   5   7   7      312.35      330.62      9.80 o
   6   7   7       97.63       87.13      8.81 o
   7   7   7       58.54       62.88      9.20 o
   8   7   7       33.19       40.75      8.87 o
   9   7   7       12.64       12.24      8.84 o
   0   8   7       32.83       45.96      6.12 o
   1   8   7      161.69      169.74      5.85 o
   2   8   7       25.95       26.23      5.93 o
   3   8   7        6.17        7.08      5.80 o
   4   8   7      159.53      156.75      7.88 o
   5   8   7      150.50      148.22      8.12 o
   6   8   7        5.09        5.66      6.25 o
   7   8   7        8.00       10.83      7.05 o
   8   8   7        2.64        7.00      7.05 o
   0   9   7      173.16      164.04      7.64 o
   1   9   7      302.10      290.65      7.31 o
   2   9   7       47.05       42.19      6.36 o
   3   9   7       17.22       17.24      5.87 o
   4   9   7       13.15       15.39      6.30 o
   5   9   7       28.29       33.29      6.92 o
   6   9   7       70.20       76.81      7.87 o
   7   9   7        4.69       -0.35      6.96 o
   0  10   7       38.62       42.41      6.31 o
   1  10   7      105.57      109.69      6.44 o
   2  10   7       14.82       11.27      5.91 o
   3  10   7       50.62       47.40      6.79 o
   4  10   7        2.18        4.13      5.95 o
   5  10   7       28.34       31.71      7.37 o
   6  10   7        4.12       15.43      9.29 o
   0  11   7       28.99       21.12      6.03 o
   1  11   7       14.10       11.48      5.15 o
   2  11   7       33.55       31.67      6.72 o
   3  11   7       14.90       18.15      8.55 o
   4  11   7       19.94       24.46      9.31 o
   0   0   8      904.25      823.36      6.56 o
   1   0   8     1683.18     1560.40     21.08 o
   2   0   8     2095.88     2132.71     10.76 o
   3   0   8     1060.25      914.74     10.02 o
   4   0   8      273.32      303.45      7.43 o
   5   0   8      770.66      798.50     12.29 o
   6   0   8        2.56        6.50      4.38 o
   7   0   8       66.85       49.47      5.71 o
   8   0   8       25.57       26.56      6.34 o
   9   0   8      291.53      297.43     13.26 o
  10   0   8        3.33       -3.75      6.32 o
  11   0   8       34.99       22.67     10.26 o
   0   1   8       42.81       47.44      3.83 o
   1   1   8     1142.23     1112.87      7.29 o
   2   1   8      257.64      216.70      2.87 o
   3   1   8     2908.05     3147.90     11.98 o
   4   1   8     1726.69     1773.30     11.33 o
   5   1   8      645.94      659.19      8.20 o
   6   1   8       85.27       66.38      4.54 o
   7   1   8       20.29       14.46      4.58 o
   8   1   8      342.06      306.55      7.66 o
   9   1   8      176.45      188.12      7.05 o
  10   1   8       14.10       15.91      5.58 o
  11   1   8        1.88        3.98      6.37 o
   0   2   8     1507.25     1733.58      7.83 o
   1   2   8      314.88      345.50      2.51 o
   2   2   8      145.25      126.59      2.98 o
   3   2   8     2439.44     2561.31     21.32 o
   4   2   8     1413.13     1475.34     10.51 o
   5   2   8      261.24      268.83      5.92 o
   6   2   8      263.65      269.08      6.57 o
   7   2   8       16.75       22.49      4.85 o
   8   2   8       83.84       83.25      6.26 o
   9   2   8       45.14       63.18      7.12 o
  10   2   8       37.83       45.54      6.30 o
  11   2   8        2.80        8.72      6.34 o
   0   3   8     1360.04     1603.81     27.43 o
   1   3   8       83.27       88.78      2.29 o
   2   3   8     2657.87     2719.96     10.97 o
   3   3   8     3711.63     4310.46     15.68 o
   4   3   8     2795.77     2757.12     28.81 o
   5   3   8      462.21      447.87     11.19 o
   6   3   8       72.18       51.74      7.98 o
   7   3   8       76.25       93.62      8.24 o
   8   3   8        8.61        4.84      7.41 o
   9   3   8       51.47       34.15      8.53 o
  10   3   8       20.31       19.38      8.39 o
  11   3   8       32.64       34.03      7.62 o
   0   4   8     1311.30     1392.74     26.38 o
   1   4   8      675.98      662.22      4.93 o
   2   4   8     1387.76     1396.43     11.35 o
   3   4   8       98.85       83.71      2.82 o
   4   4   8      213.98      196.99      5.61 o
   5   4   8      326.71      339.01     15.75 o
   6   4   8      557.22      583.18     20.51 o
   7   4   8      413.93      364.90     18.88 o
   8   4   8       57.04       44.79     13.68 o
   9   4   8       38.15       54.00      8.86 o
  10   4   8      141.32      147.16     10.94 o
   0   5   8      417.22      456.59      7.55 o
   1   5   8       17.05       19.81      1.81 o
   2   5   8      427.40      451.25      9.13 o
   3   5   8      200.25      192.07      5.55 o
   4   5   8      184.69      219.42      6.99 o
   5   5   8      133.68      112.73      8.80 o
   6   5   8      323.52      334.69     17.71 o
   7   5   8      275.41      229.49     15.71 o
   8   5   8       12.36       15.31     11.84 o
   9   5   8       19.61       25.54     13.90 o
  10   5   8        7.18       16.44      8.84 o
   0   6   8        0.74       -0.74      3.78 o
   1   6   8      230.92      210.59      5.15 o
   2   6   8      349.94      369.51      9.26 o
   3   6   8      146.35      145.25      7.51 o
   4   6   8       35.79       28.52      5.12 o
   5   6   8       20.05       21.22      7.13 o
   6   6   8       29.54       36.59      8.40 o
   7   6   8       18.84       23.45      8.44 o
   8   6   8       12.24       24.26     13.35 o
   9   6   8       53.16       70.74     13.73 o
  10   6   8       34.75       42.60     13.09 o
   0   7   8      236.07      277.65     10.10 o
   1   7   8      599.71      537.07      7.53 o
   2   7   8       26.78       25.88      5.09 o
   3   7   8       65.39       60.56      5.78 o
   4   7   8      366.10      408.29     10.17 o
   5   7   8      122.42      122.30     10.79 o
   6   7   8      149.59      165.52     10.84 o
   7   7   8       35.97       28.71      8.54 o
   8   7   8        5.26        8.27      8.25 o
   9   7   8       17.18       13.72      8.44 o
   0   8   8     1304.43     1229.55     23.34 o
   1   8   8       62.62       58.64      4.85 o
   2   8   8      415.78      426.98     11.89 o
   3   8   8      370.51      339.71     13.97 o
   4   8   8       55.00       52.43      6.66 o
   5   8   8      178.18      169.04      8.58 o
   6   8   8       10.56       10.94      6.24 o
   7   8   8       25.84       28.05      7.06 o
   8   8   8        3.31        8.37      7.21 o
   0   9   8       81.47       80.69      6.88 o
   1   9   8      230.23      211.49      7.23 o
   2   9   8       22.52       26.74      5.98 o
   3   9   8       44.50       41.53      6.26 o
   4   9   8       89.24       71.75      7.18 o
   5   9   8      142.40      147.84      8.48 o
   6   9   8       54.29       50.66      7.61 o
   7   9   8        3.77        4.99      6.79 o
   0  10   8       55.20       68.77      6.62 o
   1  10   8       62.47       59.74      5.81 o
   2  10   8        0.73        1.43      6.04 o
   3  10   8        0.75        3.62      5.84 o
   4  10   8       69.12       73.24      7.34 o
   5  10   8       16.66       29.61      7.25 o
   6  10   8      108.25      131.10      9.25 o
   0  11   8        7.85       10.18      6.08 o
   1  11   8        8.60        8.17      5.13 o
   2  11   8       34.60       37.43      5.90 o
   3  11   8       65.80       60.82      9.24 o
   4  11   8        2.48        3.74      8.56 o
   1   0   9      154.39      162.12      2.98 o
   2   0   9     2053.56     2213.64     13.66 o
   3   0   9      664.65      753.81      9.21 o
   4   0   9       48.98       27.09      9.01 o
   5   0   9       95.66      103.76      6.38 o
   6   0   9      246.37      237.55      7.26 o
   7   0   9        9.34        4.31      5.12 o
   8   0   9       17.40       14.65      5.84 o
   9   0   9       40.73       35.93      8.83 o
  10   0   9        0.72        6.08      8.79 o
  11   0   9       26.09       16.76      8.78 o
   0   1   9       10.69        3.27      1.61 o
   1   1   9      249.95      280.56      3.87 o
   2   1   9     3101.92     3154.65     12.05 o
   3   1   9     2369.80     2486.53     10.28 o
   4   1   9      676.33      718.72      7.70 o
   5   1   9      110.78      113.31      4.67 o
   6   1   9       71.04       82.74      5.08 o
   7   1   9        5.39       -0.09      4.63 o
   8   1   9      898.50      932.75     13.12 o
   9   1   9      229.87      217.73      7.28 o
  10   1   9       71.07       54.89      5.96 o
  11   1   9       23.14       24.94      6.37 o
   0   2   9      434.47      458.52      3.91 o
   1   2   9      180.76      181.46      2.40 o
   2   2   9     2185.05     2174.19     10.93 o
   3   2   9      850.95      995.29      9.79 o
   4   2   9      235.12      249.30      5.23 o
   5   2   9      350.04      401.74      6.85 o
   6   2   9        3.78        0.94      4.32 o
   7   2   9      469.50      462.06      8.93 o
   8   2   9      689.55      659.72     13.99 o
   9   2   9        9.82        9.26      5.50 o
  10   2   9       51.53       54.78      6.66 o
  11   2   9       50.30       60.56      7.05 o
   0   3   9     1100.63     1048.90     12.92 o
   1   3   9     2633.70     2927.31     13.22 o
   2   3   9      280.15      297.46      4.10 o
   3   3   9     1088.99     1289.29      7.97 o
   4   3   9      551.50      662.12      8.53 o
   5   3   9       28.86       17.20      6.50 o
   6   3   9      936.18      972.02     31.21 o
   7   3   9      368.05      298.00      9.75 o
   8   3   9       95.08       98.00      8.83 o
   9   3   9       95.63       91.82     11.52 o
  10   3   9       42.63       63.60      9.33 o
  11   3   9       35.18       33.47      7.53 o
   0   4   9        2.77        1.12      2.78 o
   1   4   9      215.57      243.06      4.08 o
   2   4   9      196.53      193.22      4.65 o
   3   4   9      979.73     1033.74      7.07 o
   4   4   9       86.68       88.10      4.56 o
   5   4   9      452.66      453.53     18.04 o
   6   4   9      247.89      201.45     14.73 o
   7   4   9      224.52      204.27     15.68 o
   8   4   9       25.18       31.27      7.77 o
   9   4   9      253.23      239.04     12.54 o
  10   4   9       25.13       22.98      8.22 o
   0   5   9      284.64      245.33      5.89 o
   1   5   9      248.84      248.74      3.19 o
   2   5   9      273.83      304.02      4.63 o
   3   5   9      269.21      298.84      4.84 o
   4   5   9        4.44        7.70      3.33 o
   5   5   9       30.34       21.00      7.38 o
   6   5   9      374.84      327.51     12.33 o
   7   5   9       23.59       39.85     13.77 o
   8   5   9      329.48      304.60     19.32 o
   9   5   9       84.01      104.64     14.71 o
  10   5   9       56.66       72.08     15.56 o
   0   6   9       48.67       41.16      4.24 o
   1   6   9      114.82      100.82      5.09 o
   2   6   9       62.81       58.81      3.74 o
   3   6   9      157.50      128.37      6.30 o
   4   6   9        0.69        1.18      5.15 o
   5   6   9      167.78      152.31      9.73 o
   6   6   9        7.02        9.46      7.47 o
   7   6   9       93.29       91.66      9.40 o
   8   6   9       10.67       17.32      8.47 o
   9   6   9       23.25       11.95     14.11 o
   0   7   9        0.54       -0.82      4.64 o
   1   7   9        6.94        8.29      3.60 o
   2   7   9      364.06      335.84      8.76 o
   3   7   9      171.37      176.11      7.49 o
   4   7   9      191.89      215.04      8.28 o
   5   7   9      256.74      266.29      9.37 o
   6   7   9       35.86       30.67      8.25 o
   7   7   9        6.63       11.86      8.15 o
   8   7   9       12.79        8.72      8.61 o
   9   7   9       90.99       98.09     11.34 o
   0   8   9       85.22       99.56      6.86 o
   1   8   9      978.48      974.40     14.01 o
   2   8   9      215.76      204.14      8.11 o
   3   8   9      160.09      173.60      7.91 o
   4   8   9       13.17        6.11      5.78 o
   5   8   9      104.43      103.16      7.61 o
   6   8   9       46.77       41.63      7.19 o
   7   8   9        9.02        9.99      6.68 o
   8   8   9       12.81       14.16      7.33 o
   0   9   9      143.20      150.92      7.68 o
   1   9   9       90.02       90.69      5.96 o
   2   9   9       83.60       87.96      7.14 o
   3   9   9       56.17       45.17      6.32 o
   4   9   9       10.52       13.50      6.14 o
   5   9   9       11.89       20.55      6.70 o
   6   9   9        0.11        1.39      6.77 o
   7   9   9        1.00        0.00      6.75 o
   0  10   9      303.15      286.38      9.70 o
   1  10   9       24.38       26.63      5.29 o
   2  10   9       43.31       45.98      6.79 o
   3  10   9       58.20       62.87      7.11 o
   4  10   9        0.61       -2.12      6.12 o
   5  10   9       37.07       39.17      7.18 o
   0  11   9       27.88       30.59      6.10 o
   1  11   9        0.68       -0.65      4.98 o
   2  11   9        6.54        7.45      5.50 o
   3  11   9        8.79       14.87      6.53 o
   0   0  10      429.24      340.80      6.04 o
   1   0  10      231.45      187.35      3.29 o
   2   0  10      552.12      657.91      6.44 o
   3   0  10      160.45      177.17      6.63 o
   4   0  10       89.14       70.96      9.02 o
   5   0  10      459.31      477.93     16.80 o
   6   0  10      837.44      746.98     14.38 o
   7   0  10        0.37        3.27      6.40 o
   8   0  10      715.24      671.01     16.11 o
   9   0  10      313.93      293.68     12.75 o
  10   0  10        4.64       13.01      8.55 o
  11   0  10       37.95       48.93     10.04 o
   0   1  10      801.96      814.29      6.90 o
   1   1  10     1944.96     2068.87     12.81 o
   2   1  10     1174.28     1201.55      7.12 o
   3   1  10      187.20      140.32      3.22 o
   4   1  10     1708.13     1574.24     10.88 o
   5   1  10      249.47      222.78      5.65 o
   6   1  10      629.90      607.83      8.92 o
   7   1  10      156.24      185.47      6.84 o
   8   1  10      229.46      242.33      7.74 o
   9   1  10      366.74      383.26      8.70 o
  10   1  10       13.59        6.87      5.26 o
  11   1  10       45.51       42.80      6.34 o
   0   2  10      259.25      266.32      4.56 o
   1   2  10      384.46      435.52      6.16 o
   2   2  10      736.53      745.32     13.42 o
   3   2  10       85.99       81.43      3.25 o
   4   2  10      227.20      247.65      5.16 o
   5   2  10        9.18        8.89      3.56 o
   6   2  10        6.90        5.67      4.22 o
   7   2  10       86.22       91.11      5.80 o
   8   2  10       30.81       27.85      5.61 o
   9   2  10      171.15      174.18      8.58 o
  10   2  10       51.11       46.97      6.25 o
  11   2  10       39.35       37.41      6.70 o
   0   3  10     1243.34     1306.92      8.16 o
   1   3  10     1593.66     1741.84      7.55 o
   2   3  10     2103.59     2325.19     10.71 o
   3   3  10      185.59      234.09      6.33 o
   4   3  10     1207.32     1352.58     13.93 o
   5   3  10      430.95      420.49     11.01 o
   6   3  10      201.21      264.58     11.07 o
   7   3  10       17.04       12.77      5.75 o
   8   3  10       69.68       53.35      8.25 o
   9   3  10      138.09      130.67      9.98 o
  10   3  10       32.07       30.05      8.42 o
  11   3  10       23.53       26.02      7.57 o
   0   4  10       78.76      103.08      4.00 o
   1   4  10      613.64      533.21      7.57 o
   2   4  10     1102.48     1128.31     12.92 o
   3   4  10       17.79       15.61      2.17 o
   4   4  10      483.51      489.73      7.55 o
   5   4  10       56.55       63.97      7.68 o
   6   4  10       39.63       40.22     13.60 o
   7   4  10       69.85       69.31     13.62 o
   8   4  10       90.55       83.98      8.66 o
   9   4  10        6.25       18.85      8.38 o
  10   4  10        2.00        6.48      8.43 o
   0   5  10       46.46       49.78      4.03 o
   1   5  10      641.11      681.34      6.64 o
   2   5  10      762.40      754.31      6.74 o
   3   5  10      518.74      459.23     17.42 o
   4   5  10      365.43      328.84      9.50 o
   5   5  10      164.32      161.91      9.48 o
   6   5  10      133.96      135.43      9.47 o
   7   5  10      232.25      247.04     16.63 o
   8   5  10        4.66       14.02     11.89 o
   9   5  10      213.57      245.44     12.08 o
  10   5  10       41.69       45.12      9.39 o
   0   6  10      234.97      221.45      6.57 o
   1   6  10      500.39      503.23     10.67 o
   2   6  10       28.72       29.80      3.32 o
   3   6  10      420.41      428.56     10.36 o
   4   6  10      533.26      503.67     10.41 o
   5   6  10       52.91       60.62      8.19 o
   6   6  10       38.94       23.81      8.56 o
   7   6  10        6.16        6.71      8.14 o
   8   6  10       38.01       22.50      8.53 o
   9   6  10       30.52       37.04      8.84 o
   0   7  10       44.97       38.36      5.09 o
   1   7  10      589.82      541.47      8.95 o
   2   7  10       82.26       58.63      5.76 o
   3   7  10      257.54      250.48      8.17 o
   4   7  10      110.31      106.36      7.09 o
   5   7  10      230.17      223.55      8.63 o
   6   7  10        5.66        5.36      8.11 o
   7   7  10        0.48        8.23      8.79 o
   8   7  10        6.27        5.86      9.08 o
   9   7  10       25.06       33.32      9.97 o
   0   8  10        9.06        8.06      5.57 o
   1   8  10       45.65       51.13      5.52 o
   2   8  10       89.85      103.12      7.30 o
   3   8  10       25.65       37.88      5.93 o
   4   8  10        2.68        5.46      5.50 o
   5   8  10        9.79       13.84      5.91 o
   6   8  10        1.50       -2.50      6.62 o
   7   8  10        4.94        8.97      6.30 o
   8   8  10       21.03       19.45      7.29 o
   0   9  10       18.68       20.69      5.50 o
   1   9  10      116.95      105.25      5.94 o
   2   9  10       71.86       74.32      6.75 o
   3   9  10       41.02       43.44      6.35 o
   4   9  10       51.32       53.41      6.83 o
   5   9  10      102.30      115.27      8.22 o
   6   9  10        8.12        5.19      6.82 o
   7   9  10        4.95        1.97      6.77 o
   0  10  10       24.15       17.70      5.99 o
   1  10  10        7.20       12.11      5.18 o
   2  10  10       14.23       10.00      5.41 o
   3  10  10       33.61       32.66      6.35 o
   4  10  10       32.81       32.68      6.84 o
   5  10  10        5.70        9.12      6.71 o
   0  11  10        0.04        1.39      5.99 o
   1  11  10       14.27       16.69      5.42 o
   2  11  10        2.00        1.75      5.30 o
   3  11  10        4.32        7.04      6.74 o
   1   0  11      156.25      144.09      3.05 o
   2   0  11       19.52       28.36      2.06 o
   3   0  11       11.36        0.76      2.88 o
   4   0  11      187.31      160.58     11.14 o
   5   0  11        7.10        9.50     10.44 o
   6   0  11       16.55       17.34      6.61 o
   7   0  11      433.41      439.00     19.42 o
   8   0  11       11.43       20.52      8.80 o
   9   0  11        0.58        0.11      7.59 o
  10   0  11      170.94      197.38     12.24 o
  11   0  11        4.70       -0.01      9.41 o
   0   1  11      519.54      578.18      6.19 o
   1   1  11     2077.70     1940.62      9.30 o
   2   1  11      121.27      115.92      2.90 o
   3   1  11      911.98      898.86      9.64 o
   4   1  11     1811.60     2011.82     12.19 o
   5   1  11     1480.75     1369.85     11.41 o
   6   1  11      125.50      146.83      5.80 o
   7   1  11     1188.12     1115.24     12.53 o
   8   1  11       50.00       40.04      5.38 o
   9   1  11       98.07       95.08      6.01 o
  10   1  11        0.24        1.87      4.87 o
  11   1  11       18.53       16.02      6.68 o
   0   2  11     1557.70     1451.69     19.69 o
   1   2  11     3079.85     2877.58     15.51 o
   2   2  11     1683.92     1711.38     20.52 o
   3   2  11      138.06      156.61      3.37 o
   4   2  11      575.93      554.64      6.86 o
   5   2  11      229.20      245.38      5.93 o
   6   2  11      845.94      830.54     15.48 o
   7   2  11      243.19      231.61      7.28 o
   8   2  11        1.56        3.18      4.83 o
   9   2  11       57.68       51.69      5.84 o
  10   2  11        2.11       -0.60      5.12 o
  11   2  11       58.17       50.30      7.00 o
   0   3  11        4.51        2.91      1.25 o
   1   3  11     1059.52     1142.29      9.19 o
   2   3  11      203.84      245.62      3.41 o
   3   3  11      833.59      851.62      8.47 o
   4   3  11      509.35      461.24      6.61 o
   5   3  11      221.02      169.83      8.97 o
   6   3  11      288.50      247.23      7.79 o
   7   3  11      223.11      220.35      9.74 o
   8   3  11      355.43      307.20      9.87 o
   9   3  11      108.05       99.17      9.18 o
  10   3  11        6.37        9.29      8.49 o
   0   4  11      206.71      231.67      5.08 o
   1   4  11       51.82       55.03      1.93 o
   2   4  11     1872.90     1914.59     11.00 o
   3   4  11      589.59      602.33      5.96 o
   4   4  11      499.06      475.55      5.81 o
   5   4  11      382.46      415.80     13.89 o
   6   4  11       19.18       26.73     11.72 o
   7   4  11       59.59       78.19     13.97 o
   8   4  11        8.75       15.61      7.44 o
   9   4  11      104.14      108.79      9.72 o
  10   4  11       27.61       28.57      8.45 o
   0   5  11     1167.10     1149.00     11.33 o
   1   5  11       99.20      102.37      3.88 o
   2   5  11      235.87      250.74      4.87 o
   3   5  11       44.25       42.81      2.49 o
   4   5  11       59.64       69.04      4.05 o
   5   5  11      461.32      521.90     28.96 o
   6   5  11      149.76      130.47      9.63 o
   7   5  11      100.35      100.85     10.03 o
   8   5  11      213.16      220.36     18.42 o
   9   5  11       75.17       81.24      9.30 o
  10   5  11        1.66       10.06      8.30 o
   0   6  11      149.68      175.64      7.28 o
   1   6  11        0.23        1.47      1.19 o
   2   6  11      357.47      334.37      6.61 o
   3   6  11      199.54      208.38      9.84 o
   4   6  11       69.01       72.74      6.16 o
   5   6  11      355.69      358.90     12.26 o
   6   6  11       81.61       77.92     12.78 o
   7   6  11       91.27       80.47      9.42 o
   8   6  11        7.80       14.15      8.62 o
   9   6  11       36.20       46.11     10.36 o
   0   7  11        6.37        2.34      4.69 o
   1   7  11      156.59      162.92      6.77 o
   2   7  11       53.03       52.42      5.63 o
   3   7  11      391.66      370.09      9.92 o
   4   7  11       18.50       11.62      5.49 o
   5   7  11       17.10       12.96      5.95 o
   6   7  11        6.13        2.50      8.36 o
   7   7  11       17.12       28.63      8.18 o
   8   7  11       11.91       16.55      8.60 o
   0   8  11       61.30       45.08      5.88 o
   1   8  11      411.41      385.64      8.60 o
   2   8  11       17.69       23.68      5.54 o
   3   8  11        0.70       -1.88      5.64 o
   4   8  11      120.51      130.82      7.80 o
   5   8  11        4.72        7.62      6.11 o
   6   8  11       14.52       14.81      6.27 o
   7   8  11       20.05       21.34      7.00 o
   8   8  11       14.66       13.48      7.70 o
   0   9  11       34.77       30.36      5.54 o
   1   9  11       17.38       15.88      4.78 o
   2   9  11       20.48       23.29      5.99 o
   3   9  11        1.36        7.75      6.08 o
   4   9  11      105.50      124.52      8.08 o
   5   9  11       16.16       21.65      6.56 o
   6   9  11       21.21       13.10      6.81 o
   0  10  11       10.08        6.70      5.72 o
   1  10  11       73.91       70.26      6.11 o
   2  10  11       69.08       75.48      6.25 o
   3  10  11        0.96        2.11      6.08 o
   4  10  11        6.58        1.60      6.13 o
   5  10  11       18.19       25.91      6.99 o
   0  11  11        5.40        4.04      8.18 o
   1  11  11        3.33        6.88      5.52 o
   2  11  11       23.32       17.01      5.67 o
   3  11  11       12.18       13.57      6.92 o
   0   0  12        5.48        1.45      1.91 o
   1   0  12        5.51       13.56      2.50 o
   2   0  12      537.72      585.96      5.48 o
   3   0  12       20.31       20.95      3.17 o
   4   0  12     2176.22     2124.27     29.16 o
   5   0  12      363.30      377.52     16.31 o
   6   0  12      192.72      220.89     14.62 o
   7   0  12      543.55      535.63     14.36 o
   8   0  12        0.35       -1.95      7.90 o
   9   0  12        5.60       -1.95      8.23 o
  10   0  12       14.25       13.63      8.98 o
  11   0  12       27.90       36.87      9.59 o
   0   1  12      668.71      761.20      7.34 o
   1   1  12       44.38       43.16      2.61 o
   2   1  12      136.39      154.34      3.77 o
   3   1  12       29.37       32.45      2.49 o
   4   1  12       65.99       80.97      5.32 o
   5   1  12      162.71      170.23      5.38 o
   6   1  12      235.57      277.71      7.10 o
   7   1  12      900.65      943.12     11.79 o
   8   1  12       87.44       78.40      6.23 o
   9   1  12        8.83        7.26      4.76 o
  10   1  12        3.26        3.66      6.00 o
  11   1  12       41.76       45.40      7.10 o
   0   2  12       30.65       25.77      2.46 o
   1   2  12      616.16      640.75      8.28 o
   2   2  12      146.38      130.74      3.70 o
   3   2  12       33.20       32.16      2.28 o
   4   2  12      465.96      540.49      6.80 o
   5   2  12       67.26       70.71      4.28 o
   6   2  12      766.16      825.80     14.57 o
   7   2  12      281.11      277.22     11.16 o
   8   2  12       12.32       13.78      5.22 o
   9   2  12       98.84      104.96      6.89 o
  10   2  12        8.62       13.13      5.31 o
   0   3  12        0.79        2.07      1.13 o
   1   3  12      427.20      452.24      3.80 o
   2   3  12        0.50        3.05      1.56 o
   3   3  12      278.96      292.98      4.09 o
   4   3  12      259.99      237.97      7.73 o
   5   3  12      202.71      217.86      6.65 o
   6   3  12       25.55       19.15      5.38 o
   7   3  12        4.44        2.43      5.43 o
   8   3  12       52.66       66.06      6.81 o
   9   3  12        1.50        0.21      7.88 o
  10   3  12       36.23       46.53      8.98 o
   0   4  12      480.40      477.44      8.28 o
   1   4  12      809.19      812.39      9.02 o
   2   4  12      691.99      657.59      8.09 o
   3   4  12      236.65      218.68      4.45 o
   4   4  12       47.63       47.67      2.96 o
   5   4  12       69.42       51.40      5.61 o
   6   4  12      109.18      102.77      6.86 o
   7   4  12      356.68      357.42     11.55 o
   8   4  12       98.66      105.07      8.91 o
   9   4  12        2.42       11.02      7.41 o
  10   4  12       30.02       44.08     12.78 o
   0   5  12     1022.60     1102.32     11.18 o
   1   5  12      135.67      153.03      7.96 o
   2   5  12      947.54      904.29      7.25 o
   3   5  12       15.76       12.02      2.63 o
   4   5  12       80.39       80.79      7.91 o
   5   5  12        0.26       11.11      7.12 o
   6   5  12       12.09       11.50      7.63 o
   7   5  12      390.14      344.73     13.19 o
   8   5  12       22.67       24.15      6.50 o
   9   5  12       17.28       21.29      8.00 o
  10   5  12        6.71        8.14     12.75 o
   0   6  12      182.70      208.71      6.44 o
   1   6  12       70.94       59.11      5.09 o
   2   6  12      465.50      488.94      9.33 o
   3   6  12      203.83      246.74      7.63 o
   4   6  12       77.70       81.77      6.29 o
   5   6  12       97.61      106.18      9.07 o
   6   6  12        0.39       -3.91      7.33 o
   7   6  12      122.22      122.34     14.30 o
   8   6  12       91.45      102.45     10.45 o
   9   6  12       60.67       68.23     10.51 o
   0   7  12      353.08      393.78      8.83 o
   1   7  12       11.24        9.41      4.84 o
   2   7  12      137.85      140.18      6.94 o
   3   7  12      104.86       79.91      7.24 o
   4   7  12      108.22       93.89      7.00 o
   5   7  12       96.78       97.35      6.92 o
   6   7  12       70.79       70.16      9.55 o
   7   7  12       20.12       25.91      9.04 o
   8   7  12       11.46       15.17      9.29 o
   0   8  12      431.67      388.55      9.53 o
   1   8  12       26.50       32.42      5.07 o
   2   8  12       93.76      115.63      6.84 o
   3   8  12       43.94       39.69      5.97 o
   4   8  12       14.64       12.45      5.70 o
   5   8  12       12.76       25.07      6.35 o
   6   8  12        9.50        8.15      6.33 o
   7   8  12        1.54        3.05      6.91 o
   0   9  12       69.06       61.06      6.11 o
   1   9  12       41.89       33.32      5.16 o
   2   9  12       24.17       24.26      6.11 o
   3   9  12       49.04       50.91      6.85 o
   4   9  12        0.66        4.68      5.98 o
   5   9  12       23.73       22.67      6.69 o
   6   9  12        1.48        0.85      6.50 o
   0  10  12        4.91        3.00      5.47 o
   1  10  12       12.44       13.59      5.12 o
   2  10  12        0.85        1.46      5.17 o
   3  10  12        0.39        0.13      6.04 o
   4  10  12       18.86       14.99      6.34 o
   5  10  12        2.90        0.78      6.97 o
   0  11  12        0.17        1.52     10.80 o
   1  11  12       31.59       31.39      7.88 o
   2  11  12       32.76       17.87      7.31 o
   1   0  13      372.15      504.40     10.97 o
   2   0  13      375.86      395.70      4.63 o
   3   0  13      796.86      776.14      9.53 o
   4   0  13       22.11       24.20      9.97 o
   5   0  13       15.80       26.72     10.18 o
   6   0  13      163.59      177.87     15.82 o
   7   0  13      242.95      262.63     11.52 o
   8   0  13       39.72       48.45      8.62 o
   9   0  13        4.10       -0.61      7.85 o
  10   0  13        2.95       -3.38      8.16 o
  11   0  13       13.25       14.38     11.06 o
   0   1  13      128.72      154.13      3.94 o
   1   1  13      378.34      381.56      5.37 o
   2   1  13      300.72      267.57      7.79 o
   3   1  13      119.41      113.21      3.24 o
   4   1  13      175.29      191.71      6.36 o
   5   1  13      928.34      913.03     12.24 o
   6   1  13      198.91      205.83      8.23 o
   7   1  13       48.50       56.11      6.75 o
   8   1  13      150.74      144.81      8.31 o
   9   1  13       19.56       21.03      5.49 o
  10   1  13        6.09        6.64      6.07 o
   0   2  13     1450.09     1285.27     10.10 o
   1   2  13     1009.93     1049.50      6.32 o
   2   2  13      809.01      837.51      8.12 o
   3   2  13      165.10      151.08      3.15 o
   4   2  13      166.47      165.17      3.98 o
   5   2  13      878.71      846.26      9.34 o
   6   2  13      877.48      880.41     10.62 o
   7   2  13      236.61      260.93      7.49 o
   8   2  13       44.46       47.04      5.52 o
   9   2  13       36.14       38.87      5.87 o
  10   2  13       15.11       13.55      5.12 o
   0   3  13       90.18       76.92      2.93 o
   1   3  13      362.69      338.21      3.45 o
   2   3  13       38.57       43.23      1.78 o
   3   3  13       75.63       69.04      2.37 o
   4   3  13      242.59      237.41      5.19 o
   5   3  13      105.63      104.01      4.77 o
   6   3  13      114.24      112.81      6.40 o
   7   3  13       56.58       41.75      5.95 o
   8   3  13       36.46       36.38      6.20 o
   9   3  13       32.25       26.24      6.52 o
  10   3  13       16.65       31.12      8.40 o
   0   4  13      458.85      494.27      5.02 o
   1   4  13     1052.30     1130.90      7.52 o
   2   4  13       13.48       12.35      1.05 o
   3   4  13      221.52      214.34      3.62 o
   4   4  13      139.26      147.02      3.95 o
   5   4  13      529.05      559.28     10.52 o
   6   4  13       11.39       10.58      4.24 o
   7   4  13       16.72        9.98      5.48 o
   8   4  13        1.17        6.00      6.91 o
   9   4  13       11.45       10.08      7.68 o
  10   4  13       30.28       23.93     14.73 o
   0   5  13       14.81       11.49      3.64 o
   1   5  13       33.85       34.60      2.31 o
   2   5  13      614.18      529.54      8.34 o
   3   5  13        6.73       10.89      3.48 o
   4   5  13      169.10      165.22      9.04 o
   5   5  13      315.84      267.51     11.11 o
   6   5  13      105.59       77.34     16.06 o
   7   5  13       61.34       70.99      9.29 o
   8   5  13       34.57       23.88      6.39 o
   9   5  13        0.34        1.29      8.97 o
   0   6  13      517.85      438.03      8.46 o
   1   6  13      664.75      663.30     10.17 o
   2   6  13      766.68      738.43     11.14 o
   3   6  13       23.30       15.77      5.04 o
   4   6  13       47.26       43.55      5.63 o
   5   6  13       52.93       45.03      8.01 o
   6   6  13       26.18       19.70      7.91 o
   7   6  13        0.86        0.84      8.15 o
   8   6  13       13.99       21.35      8.82 o
   9   6  13       23.24       37.74     10.38 o
   0   7  13      438.76      396.36      8.81 o
   1   7  13      492.63      491.34      8.82 o
   2   7  13      269.60      271.05     12.14 o
   3   7  13        1.15       -1.08      5.22 o
   4   7  13      176.10      191.30      7.97 o
   5   7  13        2.81        8.96      5.94 o
   6   7  13       81.50       89.15      9.70 o
   7   7  13       16.67        6.42      8.50 o
   8   7  13        2.99        4.21      9.06 o
   0   8  13        0.24        3.32      5.08 o
   1   8  13      119.56      106.62      5.70 o
   2   8  13       73.24       72.95      6.23 o
   3   8  13       19.97       16.54      5.66 o
   4   8  13       15.18       17.09      5.86 o
   5   8  13       16.70       26.83      6.38 o
   6   8  13        4.00        4.15      6.31 o
   7   8  13       54.96       53.79      7.87 o
   0   9  13        1.45       -1.15      5.08 o
   1   9  13        4.44        7.91      4.83 o
   2   9  13       26.61       28.12      5.90 o
   3   9  13       58.47       61.29      6.77 o
   4   9  13       40.76       34.66      6.62 o
   5   9  13       59.09       71.04      7.53 o
   6   9  13        3.28        2.34      7.27 o
   0  10  13        9.32        9.98      7.55 o
   1  10  13       27.75       30.04      6.97 o
   2  10  13       18.89       20.90      5.58 o
   3  10  13       16.40       19.21      6.46 o
   4  10  13       16.16       18.90      6.77 o
   0  11  13        2.62        5.49     12.21 o
   1  11  13       53.17       62.41      8.19 o
   0   0  14      649.12      610.71      7.00 o
   1   0  14      444.49      432.98     17.29 o
   2   0  14     1166.04     1159.81     14.58 o
   3   0  14       31.68       35.89      2.82 o
   4   0  14      691.55      704.42     19.13 o
   5   0  14      256.02      255.86     15.57 o
   6   0  14     1556.26     1415.29     19.75 o
   7   0  14      105.86      133.65      9.72 o
   8   0  14       60.48       85.60     10.00 o
   9   0  14       27.03       33.90      8.36 o
  10   0  14       21.19        8.03      8.08 o
   0   1  14      666.07      607.30      7.08 o
   1   1  14      338.06      344.16      4.20 o
   2   1  14      722.28      689.72      6.61 o
   3   1  14      713.83      773.36      6.69 o
   4   1  14      295.03      297.37      7.43 o
   5   1  14      407.44      484.49      9.91 o
   6   1  14     1298.85     1285.65     25.13 o
   7   1  14      189.14      189.20      8.55 o
   8   1  14      148.68      150.57      8.56 o
   9   1  14       90.12       89.10      6.72 o
  10   1  14       19.21       12.86      5.91 o
   0   2  14       49.29       50.16      3.44 o
   1   2  14      210.75      231.22      3.75 o
   2   2  14     1031.48     1029.60     12.49 o
   3   2  14       83.35       72.35      3.69 o
   4   2  14      444.43      476.73      9.99 o
   5   2  14      109.36      107.68      4.83 o
   6   2  14      730.07      739.86      9.90 o
   7   2  14      620.85      639.39     10.07 o
   8   2  14      106.85       96.17      6.12 o
   9   2  14       30.99       27.59      5.60 o
  10   2  14        3.69        4.71      6.01 o
   0   3  14      402.19      411.66      9.32 o
   1   3  14       89.11       80.61      2.19 o
   2   3  14      110.20      122.05      3.96 o
   3   3  14        5.65        5.87      1.52 o
   4   3  14      703.87      707.38      7.79 o
   5   3  14      862.36      807.93      9.32 o
   6   3  14       38.32       38.52      5.25 o
   7   3  14       64.80       48.68      5.68 o
   8   3  14       28.53       24.27      5.99 o
   9   3  14       77.85       83.95      9.72 o
  10   3  14       62.35       48.18     13.53 o
   0   4  14       80.71       74.64      2.04 o
   1   4  14      560.78      515.35      4.96 o
   2   4  14       50.73       56.03      1.46 o
   3   4  14      172.17      167.30      3.27 o
   4   4  14      148.74      141.21      5.73 o
   5   4  14        8.38        8.86      3.70 o
   6   4  14      152.24      150.13      5.89 o
   7   4  14       65.90       63.11      5.40 o
   8   4  14       59.58       63.93      8.07 o
   9   4  14       14.51        5.31     14.44 o
  10   4  14       51.42       70.37     16.84 o
   0   5  14       92.96       80.61      6.49 o
   1   5  14     1503.25     1456.09     18.40 o
   2   5  14      249.70      232.70      4.28 o
   3   5  14       18.94       11.00      6.25 o
   4   5  14      133.25      136.09      9.00 o
   5   5  14       26.43       34.11      8.05 o
   6   5  14       42.14       41.20      8.67 o
   7   5  14        9.00        6.13      5.40 o
   8   5  14       26.80       33.38      8.97 o
   9   5  14        3.19       -0.84      8.63 o
   0   6  14      303.45      331.15      9.87 o
   1   6  14      298.52      327.86      7.90 o
   2   6  14       33.17       48.24      5.30 o
   3   6  14      339.84      333.88      8.72 o
   4   6  14       54.34       49.14      5.88 o
   5   6  14       37.81       39.26      8.31 o
   6   6  14        7.73       16.39      8.50 o
   7   6  14       78.03       84.89     20.75 o
   8   6  14       66.26       67.37     10.22 o
   9   6  14       80.38      110.20     12.07 o
   0   7  14       37.20       50.30      5.18 o
   1   7  14       78.86       88.48      5.50 o
   2   7  14      313.83      321.80      8.83 o
   3   7  14      102.88       92.98      6.55 o
   4   7  14       23.24       27.61      5.78 o
   5   7  14       10.40        8.45      5.79 o
   6   7  14       12.19       19.47      9.19 o
   7   7  14       19.47       14.34      8.52 o
   8   7  14       28.63       29.45      9.49 o
   0   8  14      171.63      166.55      7.19 o
   1   8  14       57.77       62.76      5.38 o
   2   8  14       45.59       46.91      5.73 o
   3   8  14       77.37       76.58      7.02 o
   4   8  14       26.06       28.78      6.18 o
   5   8  14       45.65       50.83      7.09 o
   6   8  14       13.55        7.58      6.79 o
   7   8  14       44.70       43.72      7.84 o
   0   9  14      127.14      108.53     12.42 o
   1   9  14        9.22       17.10      4.92 o
   2   9  14        2.90        1.49      5.39 o
   3   9  14        2.99        0.67      5.78 o
   4   9  14        0.80        0.78      6.33 o
   5   9  14        1.63        6.46      6.41 o
   6   9  14       51.66       44.35      7.59 o
   0  10  14        1.18        4.51      7.98 o
   1  10  14        4.84        2.44      6.58 o
   2  10  14       32.03       22.93      7.07 o
   3  10  14       11.58       18.49      9.38 o
   4  10  14        3.07       -1.62      9.08 o
   0  11  14        0.48        0.73     12.20 o
   1   0  15       18.03       34.90     11.55 o
   2   0  15      136.28      156.94      3.19 o
   3   0  15       77.01       99.31      3.32 o
   4   0  15      305.07      274.18     14.60 o
   5   0  15      507.53      470.88     18.69 o
   6   0  15     1567.70     1568.21     21.01 o
   7   0  15       57.19       52.59      8.15 o
   8   0  15      208.67      272.12     12.33 o
   9   0  15      105.32      118.12     10.01 o
  10   0  15        2.35        9.45      8.78 o
   0   1  15       38.32       44.75      3.23 o
   1   1  15      202.35      199.40      3.41 o
   2   1  15      381.93      390.99      7.85 o
   3   1  15      141.55      156.25      2.89 o
   4   1  15      238.44      245.59      7.22 o
   5   1  15      635.49      611.86     10.94 o
   6   1  15      640.40      697.92     12.94 o
   7   1  15      342.87      303.18      9.73 o
   8   1  15       73.13       88.64      8.00 o
   9   1  15        0.84        5.71      5.83 o
  10   1  15       38.98       36.62      6.13 o
   0   2  15     1083.72     1076.89     12.72 o
   1   2  15      448.27      525.00      6.28 o
   2   2  15      188.52      176.30      4.17 o
   3   2  15      192.47      206.39      4.91 o
   4   2  15      286.88      271.24      6.00 o
   5   2  15      173.96      201.73      6.12 o
   6   2  15       62.41       64.84      6.58 o
   7   2  15       40.95       43.78      5.15 o
   8   2  15      101.23      109.04      7.82 o
   9   2  15       17.73       10.46      6.67 o
  10   2  15       42.84       41.52      6.57 o
   0   3  15        4.73        5.81      3.73 o
   1   3  15       40.66       31.70      2.14 o
   2   3  15       20.37       16.14      2.78 o
   3   3  15       32.32       34.73      1.88 o
   4   3  15      160.39      151.06      4.34 o
   5   3  15      304.26      334.95      6.56 o
   6   3  15       55.55       48.88      4.59 o
   7   3  15       41.27       45.07      5.70 o
   8   3  15        1.78        7.95      5.77 o
   9   3  15        9.60       17.85      8.96 o
  10   3  15        4.62       15.55     12.59 o
   0   4  15      140.60      145.16      2.43 o
   1   4  15     1374.64     1409.84     10.29 o
   2   4  15      251.48      275.52      3.20 o
   3   4  15       13.96       14.56      1.92 o
   4   4  15        4.43        0.99      3.02 o
   5   4  15       75.63       70.08      4.41 o
   6   4  15      102.51       78.25      4.91 o
   7   4  15       42.25       31.56      4.95 o
   8   4  15        6.42       10.74      6.71 o
   9   4  15        6.51        3.77     14.91 o
   0   5  15     3222.56     3170.77     46.78 o
   1   5  15      520.54      478.96     10.49 o
   2   5  15      727.89      690.86     10.14 o
   3   5  15      190.92      172.68      8.02 o
   4   5  15       55.56       71.81      5.77 o
   5   5  15       48.29       40.03      7.52 o
   6   5  15       80.92       63.50      8.87 o
   7   5  15       21.91       23.48      8.70 o
   8   5  15       30.67       29.06      9.21 o
   9   5  15        0.09        7.36      8.97 o
   0   6  15      303.23      304.31      7.19 o
   1   6  15      153.53      156.87      5.56 o
   2   6  15      368.73      391.76      8.78 o
   3   6  15      184.85      144.60      6.94 o
   4   6  15       47.73       44.05      5.80 o
   5   6  15      344.91      313.34     12.52 o
   6   6  15       26.92       11.84      8.51 o
   7   6  15       31.60       47.43      9.21 o
   8   6  15        3.40       16.36      9.22 o
   0   7  15      475.04      537.18     11.65 o
   1   7  15      102.98       86.28      5.32 o
   2   7  15      143.08      130.26      6.61 o
   3   7  15       91.09       90.00      6.51 o
   4   7  15       22.05        4.08      5.31 o
   5   7  15       28.32       27.70      5.89 o
   6   7  15       43.67       48.24     10.93 o
   7   7  15       11.17        9.20      9.03 o
   8   7  15       60.98       51.74     10.32 o
   0   8  15       25.95       29.31      7.90 o
   1   8  15      157.14      142.54      6.25 o
   2   8  15        3.06        7.71      5.17 o
   3   8  15        5.32        6.87      5.56 o
   4   8  15      152.03      178.78      8.53 o
   5   8  15       51.07       56.42      7.02 o
   6   8  15       34.00       44.25      7.05 o
   7   8  15       30.93       29.81      7.45 o
   0   9  15        4.87        5.27      7.73 o
   1   9  15       53.94       45.09      7.16 o
   2   9  15        6.18        6.25      6.64 o
   3   9  15       51.13       42.76      9.56 o
   4   9  15        7.81       15.11      8.27 o
   5   9  15        1.90        1.83      8.91 o
   0  10  15        0.04        1.96     10.37 o
   1  10  15       25.20       29.60      6.91 o
   2  10  15        9.04       12.47      7.23 o
   3  10  15       21.23       16.12      9.31 o
   4  10  15       10.97        5.68      9.58 o
   0   0  16      510.46      374.37      5.98 o
   1   0  16      204.22      227.43      5.63 o
   2   0  16       24.56       29.88      1.96 o
   3   0  16      736.10      746.54      7.79 o
   4   0  16        8.67        3.83     10.53 o
   5   0  16       36.87       25.65     12.09 o
   6   0  16      188.54      190.26     10.42 o
   7   0  16       21.81       29.38      8.12 o
   8   0  16      174.28      192.22     15.00 o
   9   0  16       10.77       17.62      8.30 o
  10   0  16       82.01       94.16     10.62 o
   0   1  16      303.61      289.98      5.47 o
   1   1  16      131.64      108.26      2.83 o
   2   1  16      205.22      188.67      4.08 o
   3   1  16      277.06      260.38      3.44 o
   4   1  16       90.19       78.29      4.21 o
   5   1  16      416.87      394.81      9.55 o
   6   1  16      515.10      499.29     12.48 o
   7   1  16      185.63      188.47      9.15 o
   8   1  16       77.58       73.96      6.38 o
   9   1  16       56.88       54.15      6.83 o
  10   1  16       23.22       19.88      6.23 o
   0   2  16      142.59      165.87      7.78 o
   1   2  16     1309.36     1326.38     14.91 o
   2   2  16      543.84      540.30      8.25 o
   3   2  16      102.81       93.30      2.98 o
   4   2  16      637.76      632.56      8.41 o
   5   2  16       25.22       29.60      4.75 o
   6   2  16      255.32      250.63      8.74 o
   7   2  16       80.61       66.60      6.94 o
   8   2  16       30.30       28.54      6.51 o
   9   2  16       37.52       25.67      7.02 o
  10   2  16       22.69       28.41      6.41 o
   0   3  16      813.84      791.42     10.91 o
   1   3  16     2298.39     2131.93     24.16 o
   2   3  16      156.42      149.07      4.18 o
   3   3  16        2.73        2.26      1.14 o
   4   3  16       26.61       27.77      2.93 o
   5   3  16      268.60      263.19      5.99 o
   6   3  16      294.49      300.90      6.95 o
   7   3  16       56.03       35.35      4.73 o
   8   3  16       89.26       84.74      9.74 o
   9   3  16        5.58        0.25      8.95 o
  10   3  16       82.65      105.51     11.50 o
   0   4  16      366.97      414.44     15.11 o
   1   4  16       80.08       85.30      2.54 o
   2   4  16       24.88       26.99      2.03 o
   3   4  16      331.91      304.65     13.27 o
   4   4  16        3.31        6.02      2.79 o
   5   4  16       35.37       30.05      3.69 o
   6   4  16       35.68       40.31      6.18 o
   7   4  16       38.32       49.02      6.68 o
   8   4  16       61.56       61.90      7.58 o
   9   4  16       16.01       19.71      9.22 o
   0   5  16      282.51      298.47      6.03 o
   1   5  16      457.97      382.36      6.90 o
   2   5  16      266.24      235.09      5.25 o
   3   5  16      422.47      394.68      6.96 o
   4   5  16      287.03      246.74      8.62 o
   5   5  16       37.61       36.65      5.70 o
   6   5  16       39.83       25.35      8.06 o
   7   5  16        4.55       14.55      8.72 o
   8   5  16        5.82       17.09      9.31 o
   9   5  16       16.57       10.74      8.79 o
   0   6  16       10.20       14.71      3.80 o
   1   6  16      262.91      234.59      6.33 o
   2   6  16      103.78       80.15      5.73 o
   3   6  16       52.04       56.14      5.71 o
   4   6  16        2.58        2.68      4.91 o
   5   6  16        1.75       11.27      7.73 o
   6   6  16       14.90       22.79      8.10 o
   7   6  16        1.20       -0.83      8.75 o
   8   6  16       11.61       11.06      9.05 o
   0   7  16      159.69      155.56     10.34 o
   1   7  16      149.82      132.88      5.90 o
   2   7  16       38.23       31.88      5.05 o
   3   7  16       34.96       36.77      5.83 o
   4   7  16       22.72       13.95      5.67 o
   5   7  16       94.29       87.93      7.06 o
   6   7  16       52.95       56.56      7.04 o
   7   7  16       23.89       20.53      9.72 o
   0   8  16       40.30       43.70      8.65 o
   1   8  16       13.84       10.02      5.92 o
   2   8  16       43.26       43.74      7.98 o
   3   8  16        4.77        8.75      8.20 o
   4   8  16       20.15       26.41      5.97 o
   5   8  16        6.08       18.28      6.28 o
   6   8  16       12.77        8.36      6.63 o
   0   9  16       28.01       35.89     12.42 o
   1   9  16       95.65      112.07      8.25 o
   2   9  16       40.27       31.65      7.30 o
   3   9  16       24.06       26.63      9.33 o
   4   9  16       29.25       30.33      9.26 o
   5   9  16       23.96       29.74      9.62 o
   0  10  16        2.88        4.26     12.64 o
   1  10  16       29.11       25.85      7.21 o
   2  10  16        7.94        9.48      7.47 o
   3  10  16        0.26       -1.07      8.62 o
   1   0  17      284.26      256.78      5.25 o
   2   0  17        0.21        2.01      1.55 o
   3   0  17      613.31      647.65     14.67 o
   4   0  17        4.68        8.22      4.02 o
   5   0  17      465.84      527.60     20.58 o
   6   0  17      159.48      149.24      9.39 o
   7   0  17      396.95      432.86     13.53 o
   8   0  17      189.28      172.61     10.81 o
   9   0  17       49.56       47.92      9.40 o
  10   0  17       20.07       24.18      8.98 o
   0   1  17       60.09       70.28      3.58 o
   1   1  17      174.24      180.59      2.69 o
   2   1  17      240.75      221.69      4.39 o
   3   1  17      139.82      142.11      3.93 o
   4   1  17      394.14      359.90      8.26 o
   5   1  17      189.22      184.57      6.07 o
   6   1  17       55.85       65.76      7.03 o
   7   1  17      165.45      141.89      8.29 o
   8   1  17       45.59       52.26      6.18 o
   9   1  17        0.03        3.17      6.07 o
  10   1  17       57.99       64.24      7.36 o
   0   2  17       29.91       19.45      4.77 o
   1   2  17      211.93      251.33      5.04 o
   2   2  17       74.18       59.73      4.34 o
   3   2  17      163.92      158.44      4.76 o
   4   2  17      116.14      125.51      5.01 o
   5   2  17     1368.77     1370.28     12.88 o
   6   2  17        6.71       12.17      4.79 o
   7   2  17       98.72       92.96      9.38 o
   8   2  17      103.37       96.28      7.68 o
   9   2  17       12.26        9.24      7.10 o
  10   2  17       72.62       83.80      7.23 o
   0   3  17       23.40       19.95      4.64 o
   1   3  17       28.20       30.99      2.42 o
   2   3  17       88.46       84.58      3.84 o
   3   3  17       13.31        5.14      4.39 o
   4   3  17      173.33      184.56      7.12 o
   5   3  17      261.02      259.14      8.26 o
   6   3  17       22.48       31.71      5.92 o
   7   3  17       12.50       19.92      6.05 o
   8   3  17       63.78       60.19      9.39 o
   9   3  17        3.53        8.00      9.38 o
   0   4  17      951.57      947.41     27.14 o
   1   4  17      113.60      131.50      2.93 o
   2   4  17       24.82       28.37      2.40 o
   3   4  17       33.70       28.70      4.89 o
   4   4  17      202.07      196.33      8.09 o
   5   4  17      190.97      179.90      7.53 o
   6   4  17      105.95       84.56      6.92 o
   7   4  17       75.77       73.88      7.19 o
   8   4  17       19.59       17.90      6.70 o
   9   4  17        9.59        5.66      8.31 o
   0   5  17      489.66      434.38     18.84 o
   1   5  17      105.06      104.95      3.30 o
   2   5  17      511.07      506.37      6.87 o
   3   5  17      518.98      528.87      7.82 o
   4   5  17       90.55       73.78      5.83 o
   5   5  17      117.25       87.18      6.44 o
   6   5  17      152.34      143.25      7.68 o
   7   5  17        8.48       13.80      8.05 o
   8   5  17      119.54      126.60     11.36 o
   0   6  17       17.37       16.96      7.41 o
   1   6  17      353.96      327.45      7.00 o
   2   6  17      404.28      402.52      8.75 o
   3   6  17       61.90       51.65      5.46 o
   4   6  17       76.15       86.76      6.24 o
   5   6  17       28.84       44.42      8.39 o
   6   6  17       24.18       34.99      8.93 o
   7   6  17       39.19       36.09      9.75 o
   8   6  17       52.29       60.89     10.80 o
   0   7  17       15.89       20.93      7.66 o
   1   7  17       19.07       18.13      6.39 o
   2   7  17       70.24       79.60      9.12 o
   3   7  17       13.33       20.30      5.47 o
   4   7  17       17.51       17.55      5.72 o
   5   7  17        7.25        8.33      5.87 o
   6   7  17       25.68       25.76      6.49 o
   7   7  17        4.33        1.30      8.75 o
   0   8  17      213.86      208.84     16.19 o
   1   8  17       36.27       43.29      7.01 o
   2   8  17       37.93       45.33      7.30 o
   3   8  17       32.44       24.88      8.71 o
   4   8  17       72.00       73.30      9.74 o
   5   8  17        5.54       10.93      9.31 o
   6   8  17       14.47       22.71      9.65 o
   0   9  17       17.85       25.74     13.12 o
   1   9  17        4.43        5.08      7.11 o
   2   9  17       28.77       28.93      7.00 o
   3   9  17       14.03       13.28      9.25 o
   4   9  17       13.31       10.85      8.63 o
   5   9  17        2.12       11.36      9.23 o
   0  10  17       25.07       21.41     12.36 o
   1  10  17       26.88       25.85      7.47 o
   2  10  17       12.40        5.90      7.70 o
   0   0  18       48.06       46.78      2.94 o
   1   0  18       20.29       23.54      2.90 o
   2   0  18      231.30      189.21      3.44 o
   3   0  18        9.58       12.84      3.15 o
   4   0  18     1103.87     1053.49     13.14 o
   5   0  18      867.86      891.74     25.32 o
   6   0  18        1.12        1.37      6.91 o
   7   0  18       87.23       83.22      8.82 o
   8   0  18       27.65       45.12      9.22 o
   9   0  18       24.18       24.21      8.28 o
  10   0  18      160.22      148.72     23.82 o
   0   1  18      531.62      523.68     10.58 o
   1   1  18       11.52       12.02      1.46 o
   2   1  18        8.70       12.76      3.50 o
   3   1  18       57.59       62.03      2.93 o
   4   1  18      264.03      251.70      4.53 o
   5   1  18      694.23      704.35      9.66 o
   6   1  18       14.30       14.81      6.08 o
   7   1  18       22.72       23.28      6.56 o
   8   1  18       26.61       22.05      5.67 o
   9   1  18       47.54       43.23      6.21 o
   0   2  18      299.80      278.60      8.31 o
   1   2  18       31.73       32.66      1.75 o
   2   2  18      118.48      130.29      6.97 o
   3   2  18      229.77      196.38      5.12 o
   4   2  18        0.53        6.54      3.83 o
   5   2  18      277.50      275.23      6.85 o
   6   2  18      177.03      182.16      6.92 o
   7   2  18       74.61       92.98      5.97 o
   8   2  18       59.35       66.21      7.34 o
   9   2  18       22.49       13.39      7.26 o
   0   3  18       72.79       90.95      5.65 o
   1   3  18      144.43      147.24      3.76 o
   2   3  18      138.65      146.35      4.58 o
   3   3  18      163.08      146.29      6.34 o
   4   3  18       74.33       72.52      5.97 o
   5   3  18      145.70      124.03      6.83 o
   6   3  18       61.86       59.84      6.49 o
   7   3  18       70.82       82.83      7.13 o
   8   3  18       31.09       26.97      6.82 o
   9   3  18        5.80        6.78      9.63 o
   0   4  18      399.87      387.32     29.20 o
   1   4  18      278.33      281.68      3.99 o
   2   4  18      961.56      891.62      8.46 o
   3   4  18       60.76       51.22      3.61 o
   4   4  18       23.63       22.57      5.04 o
   5   4  18      113.24      107.27      6.75 o
   6   4  18       65.78       71.12      6.47 o
   7   4  18       51.91       47.97      6.82 o
   8   4  18       36.44       35.62      6.70 o
   9   4  18        9.51        4.86      7.11 o
   0   5  18       41.65       38.15     11.13 o
   1   5  18      298.94      300.16      6.82 o
   2   5  18      150.74      138.26      4.44 o
   3   5  18       91.59       84.33      4.45 o
   4   5  18       72.81       65.73      5.87 o
   5   5  18        6.97        9.09      5.34 o
   6   5  18       66.15       63.26      6.65 o
   7   5  18       10.20       12.44      8.28 o
   8   5  18      120.85      139.35     11.28 o
   0   6  18      899.95      786.58     24.98 o
   1   6  18       43.94       37.85      6.17 o
   2   6  18      247.60      237.12     18.21 o
   3   6  18       33.45       38.56      5.16 o
   4   6  18       27.29       19.73      5.16 o
   5   6  18        0.87        6.16      7.58 o
   6   6  18       41.34       46.15      8.55 o
   7   6  18       22.96       21.46      8.89 o
   8   6  18        3.80        3.56      9.50 o
   0   7  18       66.97       69.96     12.61 o
   1   7  18       29.30       34.46      6.60 o
   2   7  18       53.40       41.82      8.28 o
   3   7  18       42.55       45.90      8.85 o
   4   7  18       54.83       61.32      9.14 o
   5   7  18       16.73       19.99      8.23 o
   6   7  18       31.26       39.09      9.36 o
   7   7  18       23.07       15.19      9.72 o
   0   8  18       46.97       43.61     11.75 o
   1   8  18       44.27       51.65      7.02 o
   2   8  18       10.64        9.53      6.90 o
   3   8  18       47.33       40.40      8.89 o
   4   8  18        3.47        4.26      8.61 o
   5   8  18       52.69       50.03      9.84 o
   6   8  18       32.26       44.26      9.97 o
   0   9  18       13.21        5.90     11.90 o
   1   9  18      146.60      145.84      9.26 o
   2   9  18       74.20       74.52      8.47 o
   3   9  18       28.89       39.60      9.91 o
   4   9  18       45.03       54.39     10.74 o
   0  10  18       54.20       66.26     15.49 o
   1  10  18       12.27       20.20      7.98 o
   1   0  19       60.54       55.70      4.98 o
   2   0  19        2.09        1.83      1.79 o
   3   0  19      438.92      435.52      7.58 o
   4   0  19      302.17      344.76     18.27 o
   5   0  19       49.37       55.20      5.68 o
   6   0  19       40.81       50.69     10.76 o
   7   0  19      117.65      135.64      9.97 o
   8   0  19      259.18      246.90     12.22 o
   9   0  19      134.26      148.88     11.03 o
   0   1  19       61.09       74.56      3.81 o
   1   1  19       23.24       17.87      1.52 o
   2   1  19      430.18      467.91      8.84 o
   3   1  19      259.68      249.80      4.43 o
   4   1  19      156.58      146.46      3.70 o
   5   1  19      334.50      322.99      7.18 o
   6   1  19      186.64      178.99      6.41 o
   7   1  19       55.64       54.40      6.84 o
   8   1  19        1.33        1.01      5.67 o
   9   1  19       11.59        8.31      6.18 o
   0   2  19      187.01      196.54     19.36 o
   1   2  19        7.49        5.00      1.28 o
   2   2  19      605.19      573.22      7.58 o
   3   2  19      426.66      441.78      6.87 o
   4   2  19      204.32      222.54      6.01 o
   5   2  19       66.79       59.77      4.81 o
   6   2  19       89.88       97.80      5.79 o
   7   2  19      208.82      204.26      7.18 o
   8   2  19        4.77        0.43      6.44 o
   9   2  19       16.61       20.19      6.96 o
   0   3  19       25.11       23.35      4.92 o
   1   3  19       12.16       10.70      2.24 o
   2   3  19      532.71      516.54      7.28 o
   3   3  19        6.57        4.31      4.69 o
   4   3  19      662.51      643.92     11.04 o
   5   3  19       37.65       56.56      6.11 o
   6   3  19      136.85      153.72      7.59 o
   7   3  19      139.94      131.98      7.75 o
   8   3  19       23.50       19.04      6.58 o
   9   3  19       21.77       29.61      7.24 o
   0   4  19      452.61      387.19      8.59 o
   1   4  19      751.65      732.84      7.16 o
   2   4  19       32.52       32.54      2.68 o
   3   4  19      155.81      149.94      6.61 o
   4   4  19       21.10       24.10      5.20 o
   5   4  19      144.77      147.18      7.45 o
   6   4  19        1.40        3.43      5.82 o
   7   4  19       23.53       23.30      6.48 o
   8   4  19       18.80       27.98      6.95 o
   0   5  19      218.39      206.12     14.78 o
   1   5  19      141.77      113.96      7.13 o
   2   5  19      294.00      251.03     10.46 o
   3   5  19        9.16        7.60      3.47 o
   4   5  19        0.53        0.66      4.73 o
   5   5  19       25.11       21.17      5.62 o
   6   5  19       33.14       32.66      6.21 o
   7   5  19       50.43       57.30      9.40 o
   8   5  19       60.21       48.83     10.04 o
   0   6  19      172.30      184.10     15.88 o
   1   6  19       23.89       23.09      6.23 o
   2   6  19        0.90       -0.59      7.31 o
   3   6  19       37.24       43.87      8.07 o
   4   6  19       10.35        7.51      7.68 o
   5   6  19       15.32       16.55      7.92 o
   6   6  19       64.36       69.41      9.79 o
   7   6  19       40.33       57.83     10.06 o
   0   7  19       91.27       70.92     12.18 o
   1   7  19       46.79       49.23      7.06 o
   2   7  19      153.15      161.28      9.11 o
   3   7  19       62.17       72.48      9.07 o
   4   7  19       25.95       31.00      8.78 o
   5   7  19       85.70       84.15      9.86 o
   6   7  19       26.29       24.20      8.98 o
   0   8  19        0.37        7.30     11.92 o
   1   8  19       84.82       90.90      9.49 o
   2   8  19       18.11       13.90      6.71 o
   3   8  19       56.35       54.70      9.65 o
   4   8  19       11.86       18.32      8.50 o
   5   8  19        0.63        2.39      8.23 o
   0   9  19      110.85      114.38     15.13 o
   1   9  19       25.94       23.85      7.47 o
   2   9  19        8.77        9.98      7.49 o
   3   9  19        4.75        0.34      9.63 o
   4   9  19       44.63       44.09     10.14 o
   0   0  20        0.08        0.21      2.04 o
   1   0  20       88.87       83.98      3.92 o
   2   0  20       96.91       97.72      6.47 o
   3   0  20      797.79      666.95     19.51 o
   4   0  20      158.73      146.08      5.97 o
   5   0  20      465.80      437.79     19.48 o
   6   0  20       13.66       12.01      7.04 o
   7   0  20        0.59        6.68      7.57 o
   8   0  20       22.26       20.50      8.45 o
   9   0  20        0.03        3.01      8.75 o
   0   1  20        0.86        1.50      2.73 o
   1   1  20       41.55       39.55      2.38 o
   2   1  20      145.51      134.25      3.59 o
   3   1  20       34.18       40.03      4.19 o
   4   1  20      124.48      131.76      5.01 o
   5   1  20       47.61       39.42      4.38 o
   6   1  20       52.33       58.64      5.06 o
   7   1  20        0.66       -3.90      6.38 o
   8   1  20       50.75       55.10      6.40 o
   9   1  20        4.81        5.31      5.81 o
   0   2  20      266.56      260.84      8.76 o
   1   2  20      215.85      192.46      5.65 o
   2   2  20      105.54       89.67      4.27 o
   3   2  20      313.93      287.67      5.92 o
   4   2  20      570.96      513.07      8.02 o
   5   2  20      103.70      119.86      5.43 o
   6   2  20        8.41        8.98      4.56 o
   7   2  20       21.69       18.74      5.13 o
   8   2  20        9.10        8.58      6.37 o
   9   2  20        9.40       15.48      7.13 o
   0   3  20        1.60       -3.56      4.95 o
   1   3  20      523.33      555.40      7.94 o
   2   3  20       46.12       49.45      3.96 o
   3   3  20      200.04      177.81      5.48 o
   4   3  20      185.41      167.07      7.13 o
   5   3  20        6.54        8.02      5.51 o
   6   3  20       55.41       56.78      6.39 o
   7   3  20       29.22       41.25      6.54 o
   8   3  20       49.86       42.22      7.13 o
   9   3  20        2.42        5.40      9.46 o
   0   4  20        7.30        4.13      4.66 o
   1   4  20      305.71      309.09      7.17 o
   2   4  20       48.61       31.34      4.82 o
   3   4  20       15.66       14.62      5.06 o
   4   4  20      775.79      775.42     14.55 o
   5   4  20       57.01       50.03      6.03 o
   6   4  20       31.33       37.81      6.87 o
   7   4  20       67.22       67.90      7.34 o
   8   4  20       33.75       43.03      7.26 o
   0   5  20      361.24      347.81     17.91 o
   1   5  20      145.46      139.63      7.61 o
   2   5  20      114.69      114.79      8.81 o
   3   5  20      128.30      131.86      9.45 o
   4   5  20        4.66        2.17      4.99 o
   5   5  20       17.50       10.91      5.49 o
   6   5  20       83.29       87.96      7.28 o
   7   5  20        8.27        3.71      6.33 o
   8   5  20       28.12       25.43      9.23 o
   0   6  20      135.64      126.68     14.26 o
   1   6  20       32.99       36.75      6.70 o
   2   6  20      177.81      161.33     10.12 o
   3   6  20       16.91       24.55      7.60 o
   4   6  20       42.99       51.82      8.74 o
   5   6  20       40.94       40.88      8.91 o
   6   6  20       99.17       96.45     10.56 o
   7   6  20        6.95        8.86      9.27 o
   0   7  20        2.66        2.57     10.48 o
   1   7  20       11.66       22.39      6.44 o
   2   7  20       44.62       39.28      7.13 o
   3   7  20      150.77      169.67     14.10 o
   4   7  20       15.16       10.28      8.27 o
   5   7  20        5.85        4.95      8.67 o
   6   7  20      153.06      158.90     12.82 o
   0   8  20      134.98      168.40     17.21 o
   1   8  20       49.89       43.97      7.21 o
   2   8  20       16.19       17.73      7.11 o
   3   8  20        6.54        7.41      8.89 o
   4   8  20       14.68        8.10      8.47 o
   5   8  20       11.93       18.42      9.09 o
   0   9  20       25.24       28.85     14.32 o
   1   9  20       17.89       25.84      7.77 o
   2   9  20       52.19       65.98      8.54 o
   3   9  20       15.63       13.91      7.29 o
   1   0  21       60.72       50.59      6.52 o
   2   0  21      336.23      316.79     10.15 o
   3   0  21        3.74        8.82     10.89 o
   4   0  21       67.16       72.32     11.98 o
   5   0  21       67.40       55.11      7.20 o
   6   0  21       22.94       25.71      7.14 o
   7   0  21      255.67      288.70     12.10 o
   8   0  21        0.31       -1.59      7.99 o
   9   0  21       34.46       30.12      9.22 o
   0   1  21       34.15       38.14      5.90 o
   1   1  21       68.71       57.80      4.68 o
   2   1  21      168.25      191.69      6.92 o
   3   1  21        7.95       12.22      4.00 o
   4   1  21      145.89      130.62      4.87 o
   5   1  21       83.29       96.52      6.62 o
   6   1  21       25.15       26.58      6.05 o
   7   1  21       56.51       66.56      7.98 o
   8   1  21       66.04       57.60      6.22 o
   9   1  21       48.42       59.93      6.92 o
   0   2  21      158.28      172.89      7.94 o
   1   2  21       35.97       38.48      4.31 o
   2   2  21      456.96      439.81     10.22 o
   3   2  21      141.81      145.03      4.81 o
   4   2  21      380.33      372.82      7.21 o
   5   2  21      121.08      119.39      5.38 o
   6   2  21        5.46        5.07      5.75 o
   7   2  21       46.28       40.71      6.86 o
   8   2  21       29.99       31.15      7.13 o
   0   3  21       59.47       58.45      6.19 o
   1   3  21      125.47      111.09      4.94 o
   2   3  21      341.67      330.28      6.48 o
   3   3  21      185.76      180.56      5.46 o
   4   3  21      278.06      249.34      8.05 o
   5   3  21       10.08       18.10      5.34 o
   6   3  21       37.89       46.50      6.34 o
   7   3  21       20.54       26.14      8.64 o
   8   3  21       26.84       41.12     12.39 o
   0   4  21      342.64      279.06     16.70 o
   1   4  21      500.44      454.96      9.24 o
   2   4  21       44.61       34.63      4.98 o
   3   4  21       31.36       16.59      5.06 o
   4   4  21      230.71      232.93      7.88 o
   5   4  21       46.94       55.47      6.15 o
   6   4  21       64.03       63.76      6.49 o
   7   4  21       41.48       35.68      6.72 o
   8   4  21       90.51      102.41     11.23 o
   0   5  21      103.52       99.67     13.36 o
   1   5  21       39.89       31.79      6.00 o
   2   5  21       42.62       46.84      7.32 o
   3   5  21       77.47       60.10      7.86 o
   4   5  21        5.99        2.78      7.31 o
   5   5  21       21.41       24.38      7.86 o
   6   5  21       43.42       42.10      9.20 o
   7   5  21       16.63       22.82      8.84 o
   0   6  21       47.22       55.37     12.30 o
   1   6  21       74.80       74.85      7.21 o
   2   6  21      112.34      123.84      7.74 o
   3   6  21       56.65       55.17      9.04 o
   4   6  21       21.57       29.12      8.12 o
   5   6  21        2.96        5.45      8.19 o
   6   6  21       29.24       37.26      9.51 o
   7   6  21       24.12       35.09      9.36 o
   0   7  21       38.20       31.13     11.48 o
   1   7  21       29.63       36.00      6.76 o
   2   7  21        9.12       12.91      6.41 o
   3   7  21        2.45        4.37      8.62 o
   4   7  21       58.56       65.37      9.67 o
   5   7  21       18.15       20.04      8.86 o
   6   7  21       13.17       19.94      9.48 o
   0   8  21       14.40       20.53     13.73 o
   1   8  21       21.73       21.61      6.87 o
   2   8  21       32.66       38.99      7.47 o
   3   8  21       17.39       28.10      9.12 o
   4   8  21        8.58        1.82      8.40 o
   0   9  21       31.14        6.30     13.88 o
   1   9  21       46.39       59.65     10.56 o
   2   9  21       36.52       25.56      8.11 o
   0   0  22      106.45       85.10     10.05 o
   1   0  22       73.78       85.60      7.70 o
   2   0  22      153.21      171.09      8.90 o
   3   0  22        1.73        6.23     10.62 o
   4   0  22       15.79       17.04     10.88 o
   5   0  22       61.39       69.88      7.65 o
   6   0  22        0.85        5.25      6.97 o
   7   0  22      166.72      190.29     10.90 o
   8   0  22       32.77       32.29     15.28 o
   0   1  22       29.56       43.50      6.19 o
   1   1  22       50.02       46.83      4.70 o
   2   1  22      319.87      317.49      6.21 o
   3   1  22     1251.37     1271.89     13.54 o
   4   1  22       72.72       71.30      5.88 o
   5   1  22       18.50       26.51      5.66 o
   6   1  22       22.50       18.48      6.06 o
   7   1  22       62.91       62.03      7.31 o
   8   1  22       32.38       43.53      6.38 o
   0   2  22        0.62        3.62      5.82 o
   1   2  22      392.85      363.24      7.44 o
   2   2  22      130.71      114.07      5.50 o
   3   2  22       75.89       71.61      4.57 o
   4   2  22      201.17      225.77      7.19 o
   5   2  22       52.00       55.44      6.73 o
   6   2  22       71.85       52.64      6.33 o
   7   2  22        0.79        1.72      6.00 o
   8   2  22        2.49        0.52      6.52 o
   0   3  22      155.97      142.98      7.57 o
   1   3  22      134.23      129.41      7.96 o
   2   3  22       79.02       76.23      4.44 o
   3   3  22      174.55      157.76      5.50 o
   4   3  22      112.99      110.29      6.58 o
   5   3  22      117.88      117.57      6.90 o
   6   3  22       47.69       58.88      8.88 o
   7   3  22       34.99       45.02      8.82 o
   8   3  22       23.10       13.96      9.09 o
   0   4  22      449.83      426.02     20.14 o
   1   4  22      142.45      154.85     10.84 o
   2   4  22      517.42      497.21      8.73 o
   3   4  22      260.45      264.80      8.11 o
   4   4  22        5.21        7.17      5.12 o
   5   4  22        3.22        1.68      5.42 o
   6   4  22       48.41       48.75      6.41 o
   7   4  22       56.63       58.73      9.28 o
   0   5  22        2.39        9.32     11.69 o
   1   5  22       16.67       17.98      7.43 o
   2   5  22       91.19      110.85      7.58 o
   3   5  22       10.16       13.58      7.49 o
   4   5  22        6.18        6.61      7.24 o
   5   5  22       54.02       52.56      8.56 o
   6   5  22        3.25        3.66      8.01 o
   7   5  22       48.41       47.17      9.19 o
   0   6  22       18.60       17.27     10.90 o
   1   6  22        1.72        0.03      7.46 o
   2   6  22       36.55       34.91      6.81 o
   3   6  22       99.22       94.66      9.34 o
   4   6  22      181.00      209.63     11.48 o
   5   6  22        3.34        6.33      8.36 o
   6   6  22       66.81       72.74     10.37 o
   0   7  22      134.85      131.95     14.51 o
   1   7  22       21.88       24.86      9.18 o
   2   7  22        7.33        3.58      6.64 o
   3   7  22      115.74      123.85     10.59 o
   4   7  22       49.25       45.54      9.25 o
   5   7  22       18.40       24.46      9.15 o
   0   8  22       71.87       77.33     15.82 o
   1   8  22       10.75        8.65      8.55 o
   2   8  22        4.83        4.72      7.52 o
   3   8  22       26.81       31.86      7.76 o
   4   8  22        0.03        3.44      9.21 o
   1   0  23      380.08      344.34     10.95 o
   2   0  23       17.96       24.09      6.74 o
   3   0  23      355.30      325.98     16.72 o
   4   0  23      316.13      281.46     16.78 o
   5   0  23        2.23       -0.38      6.31 o
   6   0  23        0.48        1.48      6.70 o
   7   0  23       35.57       48.34      8.56 o
   8   0  23       37.48       46.02      9.00 o
   0   1  23        3.72        5.13      5.77 o
   1   1  23       97.40       89.20      5.23 o
   2   1  23       34.13       32.71      4.84 o
   3   1  23      463.74      474.79     33.85 o
   4   1  23       12.31       10.06      4.88 o
   5   1  23      118.10      115.77      7.83 o
   6   1  23       18.51       32.89      6.45 o
   7   1  23       96.71      109.87      6.86 o
   8   1  23       66.77       79.02      6.79 o
   0   2  23      751.29      646.62     17.48 o
   1   2  23       99.34       93.59      5.41 o
   2   2  23       92.68      100.82      5.40 o
   3   2  23      585.29      545.11     12.71 o
   4   2  23      232.05      239.98     11.29 o
   5   2  23       74.99       90.16      9.32 o
   6   2  23        2.72        9.28      8.26 o
   7   2  23        0.54        2.22      8.63 o
   8   2  23       58.85       72.70     10.27 o
   0   3  23      879.51      870.17     19.26 o
   1   3  23      160.87      154.54      5.77 o
   2   3  23      645.50      652.06      8.21 o
   3   3  23       73.53       73.49      5.80 o
   4   3  23       72.60       76.23      8.70 o
   5   3  23        4.59       12.54      7.34 o
   6   3  23       83.53       80.79      9.26 o
   7   3  23       29.79       29.47      9.07 o
   0   4  23       20.03       31.66     12.63 o
   1   4  23       62.18       61.16      9.39 o
   2   4  23        5.14        8.29      5.47 o
   3   4  23      100.50       95.59      9.37 o
   4   4  23       23.61       24.57      5.37 o
   5   4  23        5.61        7.88      7.04 o
   6   4  23       83.34       89.63      9.13 o
   7   4  23       23.53       37.53      9.04 o
   0   5  23      311.02      318.82     19.44 o
   1   5  23       42.78       34.26      8.81 o
   2   5  23       25.02       27.27      6.29 o
   3   5  23      159.61      180.84     10.23 o
   4   5  23       10.09       17.27      7.68 o
   5   5  23       17.52       25.59      8.25 o
   6   5  23       26.75       33.57     14.53 o
   0   6  23       33.43       43.17     11.67 o
   1   6  23        6.00        4.78      8.05 o
   2   6  23        2.12       -2.39      6.16 o
   3   6  23       58.77       74.52      9.38 o
   4   6  23       86.69      102.56     14.95 o
   5   6  23        9.72        3.32      8.59 o
   6   6  23        0.59        5.77      8.78 o
   0   7  23        0.79       -0.64     10.66 o
   1   7  23       11.07       17.77      9.46 o
   2   7  23       36.89       40.44      7.70 o
   3   7  23       33.85       49.44      7.97 o
   4   7  23       28.01       30.46      9.55 o
   0   8  23        0.02       -2.61     13.64 o
   1   8  23      117.55      162.37     12.59 o
   2   8  23        6.11        4.28      7.46 o
   3   8  23       10.62        7.14      7.59 o
   0   0  24       88.26       73.34     10.28 o
   1   0  24       86.94       96.92      8.16 o
   2   0  24      130.58      140.79      8.83 o
   3   0  24       33.48       35.13     11.08 o
   4   0  24       10.05        8.20      5.72 o
   5   0  24        0.57        0.85      5.94 o
   6   0  24        0.77        3.92      6.80 o
   7   0  24      100.07      123.79     11.33 o
   8   0  24       32.34       33.10      8.70 o
   0   1  24        4.52       -2.31      6.24 o
   1   1  24       43.90       40.03      4.87 o
   2   1  24      120.06      130.05      6.09 o
   3   1  24      170.67      186.08      8.04 o
   4   1  24       51.89       65.29     10.23 o
   5   1  24        5.07        8.43      8.82 o
   6   1  24        7.69       15.33      8.86 o
   7   1  24        0.56        3.18      6.49 o
   8   1  24       53.71       69.77      8.24 o
   0   2  24       12.78       22.09      6.29 o
   1   2  24      101.87      113.21      5.53 o
   2   2  24       77.05       84.71      5.35 o
   3   2  24      236.11      223.80      7.93 o
   4   2  24      165.87      170.30     10.66 o
   5   2  24       13.90       11.14      7.63 o
   6   2  24       36.46       36.94      8.76 o
   7   2  24       22.05       22.83      9.67 o
   0   3  24      204.70      210.02      8.96 o
   1   3  24       95.92       92.79      6.57 o
   2   3  24       33.51       36.26      6.31 o
   3   3  24      132.99      131.33     10.74 o
   4   3  24       87.29       86.70      9.79 o
   5   3  24       18.69       19.67      7.61 o
   6   3  24        3.15        5.05      7.66 o
   7   3  24       75.96       77.33     10.08 o
   0   4  24       13.97       12.02     11.09 o
   1   4  24       65.23       73.26      9.67 o
   2   4  24      150.65      123.50     10.20 o
   3   4  24        2.67        4.70      6.38 o
   4   4  24       20.96       17.55     12.76 o
   5   4  24       33.73       49.99     12.97 o
   6   4  24        0.42        2.70     13.57 o
   7   4  24        2.85        3.75     15.51 o
   0   5  24        0.76        8.03     11.80 o
   1   5  24        4.24        5.13      7.76 o
   2   5  24       65.29       49.43      8.32 o
   3   5  24       45.57       54.14      8.47 o
   4   5  24      111.59      108.56      9.75 o
   5   5  24       15.80       26.22     15.22 o
   6   5  24       46.20       54.86     15.40 o
   0   6  24      116.34       94.34     14.00 o
   1   6  24       47.93       49.73      9.35 o
   2   6  24       17.37       11.95      6.70 o
   3   6  24      149.82      129.51     10.39 o
   4   6  24       45.62       53.54      9.22 o
   5   6  24        5.12        3.03     15.71 o
   0   7  24        1.63        6.99     10.97 o
   1   7  24       63.21       53.20     10.24 o
   2   7  24        6.29        8.71      6.68 o
   3   7  24       42.21       53.71      8.15 o
   4   7  24       31.45       40.36      9.79 o
   0   8  24       24.05       18.75     14.23 o
   1   8  24        1.42        5.03     10.23 o
   1   0  25     1002.77     1045.39     17.89 o
   2   0  25      126.72      111.79      8.74 o
   3   0  25        8.83       -3.02      6.87 o
   4   0  25        7.25       10.09     10.66 o
   5   0  25        3.35        4.27     11.31 o
   6   0  25       40.63       48.71     14.26 o
   7   0  25      208.02      237.67     18.48 o
   0   1  25        8.07        2.40      6.42 o
   1   1  25      117.36      122.72      6.20 o
   2   1  25      390.18      393.34      8.68 o
   3   1  25      192.95      201.64      8.19 o
   4   1  25        8.46       13.30      9.80 o
   5   1  25       34.78       28.04      9.10 o
   6   1  25       55.33       50.92      9.71 o
   7   1  25        6.60        9.53      6.95 o
   0   2  25        9.33       10.54      6.31 o
   1   2  25        0.99        6.80      4.37 o
   2   2  25        4.23        8.01      4.58 o
   3   2  25      204.29      217.19      8.12 o
   4   2  25       23.37       32.50      8.08 o
   5   2  25      112.11      126.12      9.90 o
   6   2  25       13.56       13.81      8.54 o
   7   2  25       35.65       60.88     10.60 o
   0   3  25      104.98       99.16     12.66 o
   1   3  25       90.59       83.53      8.65 o
   2   3  25      172.67      178.98      8.16 o
   3   3  25       19.92       28.03      7.46 o
   4   3  25       12.19       12.82      7.43 o
   5   3  25        1.33        5.17      7.83 o
   6   3  25       16.02       16.13      7.89 o
   7   3  25       50.93       67.96     10.10 o
   0   4  25        1.46        6.54     10.63 o
   1   4  25       15.45       20.53      8.21 o
   2   4  25       34.25       26.77      9.31 o
   3   4  25       15.13       14.66     11.75 o
   4   4  25      109.86      129.23     15.81 o
   5   4  25       12.17       17.68     12.96 o
   6   4  25        6.80        9.78     13.46 o
   0   5  25      164.71      169.55     15.54 o
   1   5  25       49.05       51.22      9.39 o
   2   5  25      127.37      144.96     11.04 o
   3   5  25       24.05       19.00      8.76 o
   4   5  25       44.68       40.91     13.77 o
   5   5  25       30.98       25.71     15.05 o
   0   6  25       66.17       87.56     14.90 o
   1   6  25       42.74       41.76      8.87 o
   2   6  25       10.87       10.24      8.86 o
   3   6  25       27.11       16.78      7.20 o
   4   6  25       11.11       11.15     12.96 o
   0   7  25      107.53       94.87     14.66 o
   1   7  25       17.36       31.86      9.45 o
   2   7  25       44.45       33.00     10.60 o
   3   7  25       37.42       40.02      8.02 o
   0   0  26       47.59       53.41     10.41 o
   1   0  26       17.35       48.02      8.05 o
   2   0  26      642.01      595.70     14.71 o
   3   0  26      116.65      107.08      8.89 o
   4   0  26        3.37       12.50     11.04 o
   5   0  26       33.32       39.45     12.22 o
   6   0  26        1.84        7.78     13.75 o
   7   0  26        0.51       16.46     14.43 o
   0   1  26      105.94       89.12      8.24 o
   1   1  26      147.05      165.52      6.73 o
   2   1  26       74.16       90.41      6.12 o
   3   1  26       27.21       35.90      5.29 o
   4   1  26        5.00        9.47      8.35 o
   5   1  26        3.38        6.24      8.82 o
   6   1  26       38.07       47.09     11.11 o
   7   1  26       23.68       18.39     10.18 o
   0   2  26        6.71        7.59      6.25 o
   1   2  26       11.57       13.51      4.78 o
   2   2  26      196.50      191.79      6.80 o
   3   2  26       89.97       80.34      7.18 o
   4   2  26       52.85       81.88      9.09 o
   5   2  26       51.78       67.20      9.44 o
   6   2  26       47.87       48.64      9.51 o
   0   3  26        3.58        1.12     10.90 o
   1   3  26       54.73       55.80      8.72 o
   2   3  26        8.17        7.86      7.87 o
   3   3  26        4.14        4.45      5.97 o
   4   3  26        4.37        4.19      7.68 o
   5   3  26       32.53       32.54      8.59 o
   6   3  26       26.40       31.62      8.90 o
   0   4  26       85.38      108.49     15.01 o
   1   4  26       73.41       64.26      9.85 o
   2   4  26        0.70       -7.20      8.38 o
   3   4  26       26.76       21.25      8.86 o
   4   4  26       17.49       20.57     14.58 o
   5   4  26       11.19       20.16     14.73 o
   6   4  26       10.44       20.11     13.47 o
   0   5  26       22.25       36.05     12.35 o
   1   5  26       24.45       17.49      8.74 o
   2   5  26       17.28       13.17      9.53 o
   3   5  26       20.23       17.57      9.06 o
   4   5  26        7.63        9.85     14.53 o
   5   5  26        9.77        9.78     12.25 o
   0   6  26        3.41        1.04     13.34 o
   1   6  26       14.01       13.67      9.09 o
   2   6  26       37.35       24.44     10.27 o
   3   6  26       29.28       33.32      9.14 o
   4   6  26       53.29       46.57     16.58 o
   0   7  26       24.18       30.33     13.73 o
   1   7  26      111.02      129.24     12.43 o
   2   7  26       45.57       43.90     11.28 o
   1   0  27       20.02       19.02      7.50 o
   2   0  27      120.07      135.05     13.12 o
   3   0  27        7.13        5.47      7.11 o
   4   0  27       62.16       73.77     13.97 o
   5   0  27       14.78       26.78     12.71 o
   6   0  27      115.94      139.14     17.14 o
   0   1  27        0.29        3.98      6.87 o
   1   1  27      394.20      417.39      9.14 o
   2   1  27      148.68      151.20      6.78 o
   3   1  27       29.62       20.35      5.19 o
   4   1  27        2.89        6.71      5.89 o
   5   1  27      110.44       91.73     10.05 o
   6   1  27       22.76       32.99     10.15 o
   0   2  27        3.96        8.34      6.59 o
   1   2  27      214.73      212.18      8.98 o
   2   2  27       13.20       10.01      5.93 o
   3   2  27       14.42       12.91      6.32 o
   4   2  27       23.73       35.12      8.54 o
   5   2  27       17.12       25.43      9.10 o
   6   2  27       57.75       65.11      9.93 o
   0   3  27        7.20       16.27     12.15 o
   1   3  27        4.60        5.55      8.34 o
   2   3  27       54.40       46.03      8.59 o
   3   3  27       11.28       11.29      8.02 o
   4   3  27       33.00       26.75     12.15 o
   5   3  27        8.23       17.19     13.11 o
   6   3  27       36.19       47.76     16.24 o
   0   4  27        6.91       16.22     12.37 o
   1   4  27       93.78      101.31     12.37 o
   2   4  27        0.84       -2.81      8.94 o
   3   4  27       22.16       14.76      8.48 o
   4   4  27       12.58       21.00     12.44 o
   5   4  27       72.43       95.64     16.26 o
   0   5  27       39.23       22.47     13.09 o
   1   5  27        0.46        2.29      8.53 o
   2   5  27       13.60        5.93      9.17 o
   3   5  27        1.78        0.98      9.12 o
   4   5  27       49.97       44.33     15.28 o
   0   6  27       20.13       34.89     14.57 o
   1   6  27       10.09        5.57      9.53 o
   2   6  27       64.61       57.77     10.12 o
   3   6  27        8.51       -0.46     10.11 o
   0   0  28      228.99      245.81     16.14 o
   1   0  28      169.75      144.83      9.76 o
   2   0  28      171.86      199.68     10.55 o
   3   0  28       38.25       48.38      8.85 o
   4   0  28        6.86        4.29      7.51 o
   5   0  28       66.49       66.62     14.73 o
   6   0  28      156.64      161.90     17.72 o
   0   1  28        3.56        2.89      6.89 o
   1   1  28      387.59      392.49      9.12 o
   2   1  28      107.53      114.79      6.45 o
   3   1  28        1.28        0.06      5.07 o
   4   1  28       61.11       69.76      6.06 o
   5   1  28       40.31       44.38      9.79 o
   6   1  28        6.06        9.12      9.96 o
   0   2  28       52.33       49.00     12.48 o
   1   2  28      126.89      128.39      7.82 o
   2   2  28       46.70       49.66      7.12 o
   3   2  28        2.85        1.64      6.13 o
   4   2  28       41.80       54.41      8.73 o
   5   2  28       23.09       36.92      9.15 o
   0   3  28       73.00       86.86     13.39 o
   1   3  28      105.13      119.62     10.34 o
   2   3  28       23.07       12.23      8.64 o
   3   3  28       10.22        3.64      8.60 o
   4   3  28       53.14       51.46     15.17 o
   5   3  28       99.45      113.96     15.84 o
   0   4  28        0.04      -10.66     11.04 o
   1   4  28      254.06      300.40     14.30 o
   2   4  28       19.30       16.82      9.40 o
   3   4  28        3.16        0.91      8.27 o
   4   4  28       26.59       25.55     14.97 o
   0   5  28        2.74       10.60     13.26 o
   1   5  28       22.06       26.95      9.11 o
   2   5  28        6.69        6.94      9.46 o
   3   5  28       29.33       46.89     10.15 o
   0   6  28        0.89        5.07     13.68 o
   1   6  28       30.42       11.38      8.87 o
   1   0  29      246.43      251.54     11.46 o
   2   0  29      124.01      110.48      9.26 o
   3   0  29       48.96       53.81      8.29 o
   4   0  29        2.96        3.34      7.43 o
   5   0  29       17.11       10.94     13.41 o
   0   1  29       47.56       54.31      7.90 o
   1   1  29       26.70       37.74      5.44 o
   2   1  29       13.33       17.17      5.02 o
   3   1  29       22.12       25.57      6.45 o
   4   1  29       36.50       30.70      6.89 o
   5   1  29       52.16       71.00     10.69 o
   0   2  29        1.91        5.15     10.11 o
   1   2  29       34.20       31.08     12.24 o
   2   2  29        3.09        2.65      7.91 o
   3   2  29        0.54       -0.12      6.23 o
   4   2  29       48.90       53.78      7.58 o
   5   2  29       18.85       14.53      8.94 o
   0   3  29       28.55       26.39     12.19 o
   1   3  29       58.07       49.36      9.11 o
   2   3  29        3.52        1.01      9.00 o
   3   3  29        7.74        8.90      9.45 o
   4   3  29       28.38       35.00      9.36 o
   0   4  29        0.28        2.96     12.05 o
   1   4  29       42.37       53.24     10.83 o
   2   4  29       15.13       10.86      8.35 o
   3   4  29        6.47        6.21      9.51 o
   0   5  29        2.03        4.08     12.35 o
   1   5  29        4.62        8.05      8.32 o
   2   5  29       26.38       26.08      9.77 o
   0   0  30       32.19       61.97     12.33 o
   1   0  30       99.54      104.26      9.92 o
   2   0  30       24.60       12.32      7.16 o
   3   0  30       30.80       38.88      8.06 o
   4   0  30       50.60       32.82      8.49 o
   0   1  30        9.10       14.71      7.40 o
   1   1  30       56.79       72.54      5.98 o
   2   1  30       92.89       89.32      7.39 o
   3   1  30       53.27       53.56      7.12 o
   4   1  30       11.04       12.67      6.68 o
   0   2  30        6.30       12.54     11.24 o
   1   2  30      132.40      120.42     10.45 o
   2   2  30       15.79       21.01      8.26 o
   3   2  30       34.51       44.58      9.36 o
   4   2  30        0.23       -0.46      8.42 o
   0   3  30       29.57       42.21     13.65 o
   1   3  30       32.99       40.88      9.27 o
   2   3  30       39.65       40.53      9.48 o
   3   3  30       13.03       24.76     10.98 o
   0   4  30        2.45        1.17     13.15 o
   1   4  30       49.90       59.39     10.72 o
   2   4  30        3.20        2.19      8.90 o
   1   0  31      152.10      161.52     10.21 o
   2   0  31        0.63        3.60      7.20 o
   3   0  31       62.25       63.83      8.64 o
   0   1  31       61.32       55.29     12.98 o
   1   1  31       65.23       72.16      7.22 o
   2   1  31       15.94       22.18      6.36 o
   3   1  31        0.81       -3.00      6.49 o
   0   2  31        0.21        6.06     11.66 o
   1   2  31       18.11       23.87      8.81 o
   2   2  31       18.89       26.08      8.42 o
   3   2  31        9.27        7.54      8.63 o
   0   3  31      237.64      229.75     17.69 o
   1   3  31       65.73       67.14     10.41 o
   2   3  31       35.07       37.51      9.60 o
   0   0  32       96.87       94.64     13.18 o
   1   0  32       30.74       51.48      9.13 o
   2   0  32       11.22       17.50      7.77 o
   0   1  32        0.30        3.20     12.35 o
   1   1  32       85.19       89.02      9.66 o
   2   1  32        6.74       13.32      7.78 o
   0   2  32       93.14       79.40     14.02 o
   1   2  32        8.23        7.75      8.66 o
 
